# Supplementary material for: N′-(Phenyl­sulfon­yl)isonicotinohydrazide monohydrate
Source: Acta Crystallogr Sect E Struct Rep Online. 2009 May 14;65(Pt 6):o1257. doi: 10.1107/S1600536809016651 (PMC2969766; doi:10.1107/S1600536809016651)
Supplement: Supplementary file 2 [file e-65-o1257-Isup2.hkl]

#
# h,k,l, Fc-squared, Fo-squared, sigma(Fo-squared) and status flag
#
data_I
_shelx_title ' D in P2(1)/n'
_shelx_refln_list_code          4
_shelx_F_calc_maximum      167.79
_exptl_crystal_F_000       684.00
_reflns_d_resolution_high  0.8403
 
loop_
 _symmetry_equiv_pos_as_xyz
 'x, y, z'
 '-x+1/2, y+1/2, -z+1/2'
 '-x, -y, -z'
 'x-1/2, -y-1/2, z-1/2'
 
_cell_length_a     7.3525
_cell_length_b    20.9324
_cell_length_c     9.2443
_cell_angle_alpha  90.000
_cell_angle_beta  107.565
_cell_angle_gamma  90.000
 
_shelx_F_squared_multiplier     1.000
 
loop_
 _refln_index_h
 _refln_index_k
 _refln_index_l
 _refln_F_squared_calc
 _refln_F_squared_meas
 _refln_F_squared_sigma
 _refln_observed_status
   2   0   0    27757.81    27132.55    618.91 o
   4   0   0     2387.17     2315.82     41.45 o
   1   1   0      397.32      394.97      5.65 o
   2   1   0       67.71       79.32      2.10 o
   3   1   0      475.16      515.03      7.59 o
   4   1   0      162.58      167.06      7.19 o
   6   1   0      992.70     1044.17     36.36 o
   0   2   0     3500.07     3561.97     58.19 o
   1   2   0     4168.20     4203.29     49.77 o
   2   2   0     1917.22     1881.56     23.45 o
   3   2   0      960.30     1069.76     19.22 o
   4   2   0      726.51      820.65     10.58 o
   5   2   0       44.91       33.21      5.19 o
   6   2   0        0.03        0.81      3.07 o
   8   2   0        4.67       13.93     12.13 o
   1   3   0     7221.15     6942.61     92.82 o
   2   3   0      263.70      292.90      5.01 o
   3   3   0      286.33      318.79      6.61 o
   4   3   0      676.56      678.91     10.71 o
   5   3   0      848.62      850.59     17.32 o
   6   3   0      120.55      123.33      8.57 o
   7   3   0       12.18       24.84     12.68 o
   8   3   0        0.00        1.80     13.29 o
   0   4   0    15445.16    15247.16    241.70 o
   1   4   0        3.41        5.76      1.44 o
   2   4   0      240.22      245.59      4.42 o
   3   4   0      829.92      843.09     10.88 o
   4   4   0      256.88      260.73      5.63 o
   5   4   0       37.14       48.77      4.22 o
   6   4   0        1.04        3.52      3.29 o
   7   4   0       82.05       92.05     10.12 o
   8   4   0        6.12        0.00     12.30 o
   1   5   0        0.37        0.29      0.67 o
   2   5   0       63.45       28.89      2.33 o
   3   5   0      357.25      373.18      6.19 o
   4   5   0        8.51       13.89      2.17 o
   5   5   0      262.17      271.25      7.59 o
   6   5   0      379.60      397.29     13.23 o
   7   5   0        0.12        0.00      3.88 o
   8   5   0        0.18        7.81     14.02 o
   0   6   0      789.99      711.46     14.66 o
   1   6   0        0.64        6.44      2.27 o
   2   6   0       33.49       30.78      1.87 o
   3   6   0      170.03      195.04      5.41 o
   4   6   0      935.17      999.98     18.46 o
   5   6   0        2.63        7.79      2.37 o
   6   6   0        2.98        2.68      2.92 o
   7   6   0       66.05       67.09      7.46 o
   8   6   0       47.06       37.55     14.42 o
   1   7   0       15.97       39.26      2.64 o
   2   7   0     4043.38     4099.29     41.11 o
   3   7   0      294.78      286.21      9.33 o
   4   7   0      153.06      168.50      5.75 o
   5   7   0      117.84      113.92      5.44 o
   6   7   0       56.76       65.41      5.76 o
   7   7   0      241.59      251.65     12.17 o
   8   7   0        7.16       20.37      8.33 o
   0   8   0     1278.99     1328.32     25.70 o
   1   8   0     4364.51     4663.98     45.73 o
   2   8   0      106.59       99.37      3.54 o
   3   8   0     1043.56     1094.41     16.26 o
   4   8   0      915.18      869.91     14.78 o
   5   8   0        0.53        0.00      1.96 o
   6   8   0       56.70       48.32      5.30 o
   7   8   0        0.01        0.00      4.10 o
   1   9   0      112.43      134.10      5.00 o
   2   9   0       39.89       27.99      2.19 o
   3   9   0      152.57      160.87      5.33 o
   4   9   0       15.30        5.97      2.10 o
   5   9   0       22.50       35.19      3.81 o
   6   9   0      222.18      222.41      8.48 o
   7   9   0      108.05      101.69      7.72 o
   0  10   0     3277.17     3572.02     51.66 o
   1  10   0        3.16        9.36      1.88 o
   2  10   0       94.99      100.07      3.73 o
   3  10   0      614.52      566.41     10.96 o
   4  10   0      316.00      311.49      8.95 o
   5  10   0        0.12        0.00      2.00 o
   6  10   0      181.32      167.67      7.50 o
   7  10   0       49.74       58.76      6.66 o
   1  11   0        0.25        1.37      1.00 o
   2  11   0      637.17      613.50      9.88 o
   3  11   0     1010.14     1069.82     16.94 o
   4  11   0       15.01       15.27      2.76 o
   5  11   0      106.74       98.66      5.68 o
   6  11   0      223.37      207.63     10.25 o
   7  11   0        2.69        2.80      3.38 o
   0  12   0       29.20       22.25      3.01 o
   1  12   0      407.90      425.77      7.36 o
   2  12   0      166.64      165.85      5.03 o
   3  12   0       28.58       34.98      3.95 o
   4  12   0      266.04      277.71      8.26 o
   5  12   0      198.73      186.24      7.60 o
   6  12   0        7.48        5.95      3.75 o
   7  12   0        2.05        1.61      3.73 o
   1  13   0      112.06      113.48      4.08 o
   2  13   0     1260.65     1202.56     16.42 o
   3  13   0       38.04       41.68      3.74 o
   4  13   0      229.81      239.54      7.91 o
   5  13   0       14.24       15.16      3.43 o
   6  13   0        3.81        5.02      3.07 o
   7  13   0       34.95       34.30      5.89 o
   0  14   0      388.47      398.74      9.18 o
   1  14   0     1064.02     1066.26     13.47 o
   2  14   0      261.21      228.38      6.20 o
   3  14   0     3231.09     3184.82     40.03 o
   4  14   0       79.10       90.66      5.58 o
   5  14   0       34.45       38.02      6.00 o
   6  14   0       39.77       42.53      5.58 o
   1  15   0     1821.05     1753.00     21.96 o
   2  15   0      742.89      709.23     12.03 o
   3  15   0      391.85      392.98     10.60 o
   4  15   0       89.54       86.15      5.68 o
   5  15   0       11.64       14.33      3.55 o
   6  15   0       17.88       25.98      4.38 o
   0  16   0       13.52       19.03      2.92 o
   1  16   0      629.18      616.89     11.01 o
   2  16   0       44.42       46.52      4.04 o
   3  16   0     1195.70     1200.92     20.02 o
   4  16   0      684.76      670.72     14.64 o
   5  16   0       21.14       17.60      3.94 o
   6  16   0       40.72       45.52      5.66 o
   1  17   0      124.70      140.26      5.36 o
   2  17   0      878.72      849.86     15.71 o
   3  17   0       88.39       80.86      5.48 o
   4  17   0      267.09      274.36      9.38 o
   5  17   0       87.39       88.28      6.47 o
   6  17   0        8.26        0.00      4.95 o
   0  18   0       64.32       84.63      8.35 o
   1  18   0      332.42      311.48      9.60 o
   2  18   0       36.94       29.45      4.23 o
   3  18   0      164.25      146.84      7.02 o
   4  18   0      366.61      367.39     11.14 o
   5  18   0      244.49      266.85     10.44 o
   1  19   0      389.37      394.47      9.37 o
   2  19   0        2.64        4.97      2.85 o
   3  19   0       19.91       31.69      4.38 o
   4  19   0       11.29        4.80      3.60 o
   5  19   0        0.41        0.00      3.44 o
   0  20   0      199.61      187.68     12.32 o
   1  20   0        3.14        6.70      2.58 o
   2  20   0        4.29        0.11      2.81 o
   3  20   0        9.62        8.12      3.39 o
   4  20   0      179.31      174.14      8.63 o
   1  21   0       48.93       37.61      5.07 o
   2  21   0       12.14       16.16      3.83 o
   3  21   0        1.65        0.00      3.12 o
   4  21   0        0.43        0.00      3.82 o
   0  22   0       40.90       53.75      8.53 o
   1  22   0      259.27      253.03     12.58 o
   2  22   0       29.57       19.73      8.00 o
   3  22   0       39.48       39.14      8.82 o
   1  23   0      197.84      201.05     20.28 o
   2  23   0       28.68       33.62      7.83 o
   3  23   0       80.06       66.99      9.44 o
   0  24   0        1.63        9.78      8.24 o
   1  24   0       19.10        9.58      8.53 o
  -5   0   1     1904.26     1777.49     48.83 o
  -1   0   1     7262.65     6379.82    779.68 o
   1   0   1     2582.00     2519.97     43.68 o
   3   0   1        0.26        1.93      1.60 o
   5   0   1        7.22        5.09      2.98 o
  -8   1   1        0.70        0.00     10.68 o
  -5   1   1      793.05      753.85     14.63 o
  -4   1   1     1313.05     1383.89     17.01 o
  -3   1   1      282.71      299.17      5.81 o
  -2   1   1    21753.59    22033.40    220.40 o
  -1   1   1     3083.99     3043.07     36.97 o
   0   1   1     1055.51     1153.47     11.71 o
   1   1   1     4790.80     4405.07     93.98 o
   2   1   1     6379.47     6196.69     64.56 o
   3   1   1      168.50      202.42      8.49 o
   4   1   1      115.88      130.74      5.94 o
  -8   2   1      135.67      131.52     21.18 o
  -7   2   1      149.94      180.10     20.20 o
  -6   2   1      546.06      589.85     15.38 o
  -5   2   1      212.56      212.54      6.09 o
  -4   2   1     3879.67     3949.66     52.39 o
  -3   2   1        0.58        1.14      0.94 o
  -2   2   1    28153.72    28441.06    261.01 o
  -1   2   1        2.22        2.96      1.42 o
   0   2   1       78.70       64.53      1.53 o
   1   2   1     1068.09     1159.17     13.41 o
   2   2   1        0.90       17.86      1.32 o
   3   2   1     1267.22     1312.45     21.76 o
   4   2   1      181.03      170.35      4.89 o
   5   2   1      441.38      486.52     23.91 o
   6   2   1      192.49      187.27     10.37 o
  -8   3   1       21.92        8.04     12.65 o
  -7   3   1      106.75      130.24     19.21 o
  -6   3   1      323.03      327.88     18.08 o
  -5   3   1       87.26      100.41      4.95 o
  -4   3   1       32.35       21.86      1.80 o
  -3   3   1      725.28      756.73      9.60 o
  -2   3   1        0.24        3.91      0.83 o
  -1   3   1      483.39      485.46      5.98 o
   0   3   1     3337.72     3512.60     37.29 o
   1   3   1      835.04      864.37      9.75 o
   2   3   1      190.91      243.62      6.64 o
   3   3   1      512.62      483.51      9.18 o
   4   3   1       57.74       72.50      3.45 o
   5   3   1      194.42      215.36     11.46 o
   6   3   1      362.85      371.82     14.85 o
  -8   4   1       37.48       34.97     15.90 o
  -7   4   1       77.25       80.69      7.19 o
  -6   4   1      252.14      256.14     10.17 o
  -5   4   1      312.84      298.25      8.38 o
  -4   4   1      334.17      327.07      5.37 o
  -3   4   1      117.62      127.27      3.11 o
  -2   4   1      159.17      165.59      3.84 o
  -1   4   1     5703.09     5665.15     53.60 o
   0   4   1      247.49      235.67      3.68 o
   1   4   1      130.89      172.97      3.74 o
   2   4   1      153.45      198.28      3.84 o
   3   4   1     1154.33     1180.07     18.55 o
   4   4   1      293.25      285.46      7.83 o
   5   4   1      180.80      214.56     16.55 o
   6   4   1        1.39        3.98      3.70 o
   7   4   1      532.97      585.94     35.20 o
  -8   5   1       41.99       28.24     14.19 o
  -7   5   1      173.66      180.72      9.97 o
  -6   5   1       28.03       26.59      4.50 o
  -5   5   1        1.52        1.93      1.94 o
  -4   5   1      421.44      454.13      8.69 o
  -3   5   1      231.01      198.16      4.50 o
  -2   5   1    10178.12    10144.40    105.50 o
  -1   5   1     4501.98     4712.00     45.20 o
   0   5   1       10.07       11.12      1.01 o
   1   5   1      909.81      832.19     12.30 o
   2   5   1     5415.74     5479.45     57.64 o
   3   5   1     2320.62     2388.58     28.06 o
   4   5   1      112.69      134.43      5.66 o
   5   5   1       30.49       15.40      2.80 o
   6   5   1       17.52       12.22      4.09 o
   7   5   1       16.53       18.62      7.02 o
  -8   6   1      294.10      299.06     16.94 o
  -7   6   1        0.09        0.41      3.75 o
  -6   6   1      167.13      188.15      9.25 o
  -5   6   1      575.37      545.91     11.22 o
  -4   6   1     1043.17      976.31     15.14 o
  -3   6   1     1001.81     1017.68     11.41 o
  -2   6   1      132.57      134.35      3.74 o
  -1   6   1      455.00      500.38      6.84 o
   0   6   1     4536.06     4386.05     42.50 o
   1   6   1        0.28        1.22      0.76 o
   2   6   1      479.10      411.66      7.20 o
   3   6   1     1696.59     1783.40     22.01 o
   4   6   1       32.45       30.45      3.25 o
   5   6   1       57.56       52.36      5.41 o
   6   6   1       30.77       30.45      4.61 o
   7   6   1       21.41       17.92      5.68 o
  -8   7   1       35.89       36.07      6.44 o
  -7   7   1        3.72        7.86      4.25 o
  -6   7   1        1.22        3.45      2.54 o
  -5   7   1       86.23       81.61      4.77 o
  -4   7   1      334.50      351.71     11.54 o
  -3   7   1       22.74       19.30      1.59 o
  -2   7   1       10.31        9.32      1.46 o
  -1   7   1        0.14        0.00      0.81 o
   0   7   1       41.90       51.91      2.75 o
   1   7   1      182.25      211.04      4.21 o
   2   7   1      995.70      951.71     13.33 o
   3   7   1       22.78       20.19      2.63 o
   4   7   1      435.77      468.28     12.56 o
   5   7   1       36.39       34.38      3.89 o
   6   7   1      237.64      216.60      9.33 o
   7   7   1       28.54       35.56     10.43 o
  -8   8   1       28.85       22.90      5.54 o
  -7   8   1       70.89       69.41      7.33 o
  -6   8   1       20.37       19.59      3.36 o
  -5   8   1       70.71       58.84      4.29 o
  -4   8   1       99.05      107.38      4.82 o
  -3   8   1       71.09       87.37      3.88 o
  -2   8   1        3.64        4.42      1.01 o
  -1   8   1       40.99       79.20      4.51 o
   0   8   1      305.38      294.45      5.56 o
   1   8   1        0.64        6.67      1.15 o
   2   8   1      395.89      398.03      7.50 o
   3   8   1      354.39      367.35      9.25 o
   4   8   1      952.80      975.94     16.33 o
   5   8   1        1.00        0.00      2.24 o
   6   8   1       68.96       80.16      6.51 o
   7   8   1       69.17       74.49      7.87 o
  -7   9   1        4.92        8.67      4.46 o
  -6   9   1       15.04       10.54      3.00 o
  -5   9   1      212.23      214.91      7.21 o
  -4   9   1     1353.73     1355.29     20.03 o
  -3   9   1       38.20       35.87      3.24 o
  -2   9   1      286.02      262.97      5.04 o
  -1   9   1     5598.84     5805.97     61.85 o
   0   9   1      939.72     1033.22     13.83 o
   1   9   1     5567.29     5775.09     55.69 o
   2   9   1      120.63      148.73      4.46 o
   3   9   1       17.54       14.98      2.58 o
   4   9   1      161.31      153.55      6.18 o
   5   9   1      286.62      256.64      8.35 o
   6   9   1        0.02        0.27      3.13 o
   7   9   1       37.29       34.24      5.68 o
  -7  10   1        1.65        0.54      2.95 o
  -6  10   1        5.18        3.93      2.83 o
  -5  10   1      385.42      355.64      9.51 o
  -4  10   1      741.29      747.94     13.61 o
  -3  10   1        6.86       11.53      2.06 o
  -2  10   1      793.83      831.06     11.13 o
  -1  10   1     1125.46     1202.68     16.09 o
   0  10   1      308.61      346.43      8.37 o
   1  10   1      263.31      226.23      5.27 o
   2  10   1      482.73      447.74      8.63 o
   3  10   1       26.40       26.59      3.23 o
   4  10   1      163.20      167.94      6.76 o
   5  10   1      255.89      228.83      8.08 o
   6  10   1      163.44      180.26      9.24 o
   7  10   1       89.83       72.36      7.42 o
  -7  11   1        8.33        8.50      3.97 o
  -6  11   1      119.96      121.07     13.36 o
  -5  11   1        5.83        4.92      2.53 o
  -4  11   1      249.99      230.22      7.20 o
  -3  11   1      588.33      593.09     11.34 o
  -2  11   1      454.05      448.71      7.51 o
  -1  11   1     1111.72     1196.96     14.75 o
   0  11   1      891.04      934.41     13.48 o
   1  11   1      225.18      261.44      6.20 o
   2  11   1       38.85       34.60      2.78 o
   3  11   1       13.27        9.76      2.24 o
   4  11   1      198.48      233.09      7.59 o
   5  11   1        5.34        5.19      3.05 o
   6  11   1       83.85       98.09      8.96 o
   7  11   1       45.07       50.56      6.47 o
  -7  12   1       31.23       24.33      4.77 o
  -6  12   1       13.77       14.82      3.48 o
  -5  12   1      555.60      579.42     17.23 o
  -4  12   1      266.44      260.33      8.45 o
  -3  12   1      119.22      136.36      6.00 o
  -2  12   1      460.30      491.06      8.22 o
  -1  12   1       54.54       53.80      3.05 o
   0  12   1      210.52      242.02      5.35 o
   1  12   1      578.86      599.86     10.06 o
   2  12   1     1028.01     1033.49     16.66 o
   3  12   1      486.63      483.77     10.74 o
   4  12   1       31.87       30.44      3.73 o
   5  12   1       34.19       43.69      4.70 o
   6  12   1      254.44      286.59     10.11 o
   7  12   1        4.35        2.44      4.64 o
  -7  13   1       28.29       26.59      4.88 o
  -6  13   1       19.29       21.41      4.05 o
  -5  13   1      142.69      178.11      7.51 o
  -4  13   1       41.42       44.26      4.00 o
  -3  13   1     2957.56     2950.65     36.91 o
  -2  13   1      364.07      375.44      8.58 o
  -1  13   1       32.91       44.87      2.72 o
   0  13   1        1.16        2.96      1.36 o
   1  13   1     1313.54     1311.95     17.91 o
   2  13   1      197.71      189.85      7.49 o
   3  13   1       42.09       44.05      4.26 o
   4  13   1        1.50        3.71      2.44 o
   5  13   1      167.49      178.01      7.88 o
   6  13   1        0.58        0.00      3.68 o
  -7  14   1        0.12        0.00      3.90 o
  -6  14   1       15.91        5.79      3.05 o
  -5  14   1      244.33      233.13      8.57 o
  -4  14   1      823.40      795.42     20.39 o
  -3  14   1      134.12      126.63      7.70 o
  -2  14   1      125.11      145.55      5.57 o
  -1  14   1     1766.45     1745.77     20.88 o
   0  14   1      110.36       93.70      4.02 o
   1  14   1       57.76       57.59      4.21 o
   2  14   1      390.21      393.35      9.48 o
   3  14   1      452.84      479.27     12.29 o
   4  14   1      248.09      255.90     11.78 o
   5  14   1        0.01        1.01      2.79 o
   6  14   1        5.27        8.47      3.61 o
  -6  15   1       83.52       75.93      6.17 o
  -5  15   1       33.33       35.54      4.53 o
  -4  15   1        7.09        8.50      2.76 o
  -3  15   1       15.07       18.06      3.03 o
  -2  15   1      878.49      884.95     15.24 o
  -1  15   1       18.06       17.24      2.44 o
   0  15   1       15.87       18.52      2.34 o
   1  15   1      138.86      118.57      5.13 o
   2  15   1      601.18      588.22     12.24 o
   3  15   1       30.07       33.08      5.16 o
   4  15   1      128.46      126.84      6.70 o
   5  15   1       32.17       40.85      4.87 o
   6  15   1       38.11       28.94      4.87 o
  -6  16   1        0.05        0.00      2.87 o
  -5  16   1      333.52      355.41     10.91 o
  -4  16   1      335.58      335.45      9.91 o
  -3  16   1       77.26       73.07      5.05 o
  -2  16   1      665.90      638.35     11.46 o
  -1  16   1      846.96      827.52     13.16 o
   0  16   1      346.79      355.20      7.62 o
   1  16   1        2.98        3.69      1.91 o
   2  16   1      305.57      286.59      9.89 o
   3  16   1      768.54      751.65     15.17 o
   4  16   1        1.70        4.26      2.86 o
   5  16   1        0.01        0.00      2.77 o
   6  16   1        3.46        0.65      3.93 o
  -6  17   1      107.78      125.32      8.17 o
  -5  17   1      376.45      369.35     11.32 o
  -4  17   1      290.00      291.44      9.43 o
  -3  17   1     2554.94     2513.01     38.14 o
  -2  17   1       36.09       44.42      3.70 o
  -1  17   1        9.44       15.13      2.41 o
   0  17   1      328.74      346.47     11.64 o
   1  17   1        7.65       11.35      2.38 o
   2  17   1      170.80      196.00      7.42 o
   3  17   1      973.06      931.61     17.62 o
   4  17   1        1.07        2.83      3.07 o
   5  17   1      250.00      243.30     10.06 o
  -5  18   1        8.46        7.04      3.97 o
  -4  18   1       40.73       49.51      5.10 o
  -3  18   1      188.94      194.36      7.83 o
  -2  18   1        5.37        2.25      2.37 o
  -1  18   1      525.57      528.56     12.43 o
   0  18   1      821.57      789.57     15.75 o
   1  18   1      239.22      250.74      7.27 o
   2  18   1     1213.23     1162.48     19.96 o
   3  18   1      143.31      133.75      7.02 o
   4  18   1       35.74       45.85      5.79 o
   5  18   1        8.40        3.62      3.95 o
  -5  19   1        3.13        0.00      3.62 o
  -4  19   1       82.71       83.95      6.29 o
  -3  19   1      309.36      292.71      9.47 o
  -2  19   1      181.59      191.65      7.52 o
  -1  19   1      864.25      807.54     13.93 o
   0  19   1      185.33      224.72      8.83 o
   1  19   1      782.51      717.74     13.32 o
   2  19   1       32.87       34.76      5.86 o
   3  19   1       50.12       48.24      5.72 o
   4  19   1       26.07       24.06      5.25 o
   5  19   1       35.41       44.97      7.90 o
  -5  20   1      159.31      174.54     10.10 o
  -4  20   1       39.93       43.48      5.22 o
  -3  20   1        4.82        6.02      3.00 o
  -2  20   1      172.27      174.80      8.35 o
  -1  20   1      573.36      540.58     17.35 o
   0  20   1      120.01      126.98      8.61 o
   1  20   1       13.22       11.34      3.53 o
   2  20   1      196.77      189.78     10.88 o
   3  20   1      151.56      170.02      9.28 o
   4  20   1        9.21       14.47      4.83 o
  -4  21   1       48.18       44.45      6.33 o
  -3  21   1       84.12       82.06      6.87 o
  -2  21   1        2.75        4.92      3.47 o
  -1  21   1      138.03      128.85      9.03 o
   0  21   1       65.22       68.54      7.25 o
   1  21   1      244.58      258.45     12.03 o
   2  21   1       28.76       24.00      4.46 o
   3  21   1       99.16       85.28      7.44 o
   4  21   1        1.42        0.60      4.69 o
  -4  22   1        4.38        3.21      5.14 o
  -3  22   1      129.80      132.11      8.56 o
  -2  22   1        6.82        2.17      4.23 o
  -1  22   1      159.24      179.19     10.90 o
   0  22   1      155.87      146.59      9.98 o
   1  22   1        5.96        1.89      5.26 o
   2  22   1       44.62       36.82      5.40 o
   3  22   1       43.62       49.85      6.37 o
  -3  23   1        3.40        1.82      4.92 o
  -2  23   1       56.58       64.73     10.05 o
  -1  23   1        2.61        9.60      9.33 o
   0  23   1       65.42       84.24      8.57 o
   1  23   1        3.43       15.35      6.36 o
   2  23   1       44.30       47.97      6.47 o
  -2  24   1        0.19        0.00      6.25 o
  -1  24   1      146.92      147.02     25.44 o
   0  24   1      112.27      154.45     11.06 o
   1  24   1       49.65       44.44      9.30 o
  -8   0   2        2.36        0.00     11.14 o
  -6   0   2      881.46      958.25     22.88 o
  -4   0   2     1062.43     1100.53     89.60 o
  -2   0   2    11668.07    12121.79    159.57 o
   0   0   2    27051.40    27155.69    404.61 o
   2   0   2        7.86        0.00      1.15 o
   4   0   2        2.83        2.32      2.16 o
  -8   1   2       19.64       21.92      9.46 o
  -7   1   2      240.53      225.14     21.65 o
  -6   1   2     1033.17      913.04     60.53 o
  -5   1   2       29.42       34.00      2.68 o
  -4   1   2     2485.48     2420.31     25.65 o
  -3   1   2      561.41      590.12     11.35 o
  -2   1   2      822.80      923.02     13.54 o
  -1   1   2     2559.48     2602.56     31.72 o
   0   1   2     2722.93     2769.36     29.78 o
   1   1   2     2959.40     2836.04     28.46 o
   2   1   2       10.29       13.93      1.34 o
   3   1   2      526.38      459.44      6.84 o
   4   1   2       31.28       31.81      2.74 o
   5   1   2     1197.81        2.99      2.76 o
  -8   2   2        0.18        0.00     10.51 o
  -7   2   2       40.48       26.21     12.45 o
  -6   2   2      525.43      500.44     13.80 o
  -5   2   2      430.27      447.83      7.83 o
  -4   2   2     4455.64     4416.86     43.70 o
  -3   2   2     1187.35     1112.15     14.40 o
  -2   2   2     5306.35     5252.25     62.27 o
  -1   2   2     1853.18     1881.04     21.32 o
   0   2   2      157.68      135.54      2.76 o
   1   2   2     3302.36     3376.02     48.47 o
   2   2   2      408.22      435.69      6.70 o
   3   2   2       24.75       22.61      2.79 o
   4   2   2       45.33       55.84      3.33 o
   5   2   2      413.48      478.74     22.85 o
  -8   3   2      118.44      124.61     20.28 o
  -7   3   2      227.71      240.52     10.47 o
  -6   3   2     1002.39      942.62     20.59 o
  -5   3   2       13.91       18.20      2.34 o
  -4   3   2     5442.70     5610.47     54.55 o
  -3   3   2      840.87      925.70     12.55 o
  -2   3   2      808.00      803.51     12.42 o
  -1   3   2       21.52       18.80      1.54 o
   0   3   2     3147.89     3265.79     35.67 o
   1   3   2     1002.66      885.59     11.65 o
   2   3   2     2753.41     2859.33     35.58 o
   3   3   2        0.13        6.61      2.13 o
   4   3   2     1519.26     1587.39     23.79 o
   5   3   2     1116.27     1185.03     24.46 o
   6   3   2       12.79       15.32      8.65 o
  -8   4   2       10.67       17.96     12.36 o
  -7   4   2       95.79       99.27      7.44 o
  -6   4   2      784.28      752.41     18.04 o
  -5   4   2      201.65      174.07      6.43 o
  -4   4   2      650.58      619.95      9.09 o
  -3   4   2       57.87       62.89      2.95 o
  -2   4   2     5163.97     5074.25     49.11 o
  -1   4   2      744.07      744.90      9.01 o
   0   4   2      898.79      922.23     11.86 o
   1   4   2      133.51      160.44      5.91 o
   2   4   2      563.14      456.70      6.96 o
   3   4   2      694.89      689.42     12.40 o
   4   4   2       37.89       40.85      4.52 o
   5   4   2       40.25       54.82     11.11 o
   6   4   2      391.69      361.42     13.23 o
  -8   5   2        8.95        5.95      5.51 o
  -7   5   2        0.83        4.82      3.38 o
  -6   5   2      741.50      713.20     19.72 o
  -5   5   2      147.05      137.71      5.96 o
  -4   5   2      122.11      119.28      3.58 o
  -3   5   2     1795.94     1775.96     18.15 o
  -2   5   2       64.59       59.38      2.45 o
  -1   5   2      604.62      597.74      7.80 o
   0   5   2     3663.49     3697.09     40.41 o
   1   5   2      375.12      339.57      6.29 o
   2   5   2       34.85       36.18      1.88 o
   3   5   2      401.89      403.01      8.74 o
   4   5   2      250.73      275.45      9.82 o
   5   5   2       71.27      104.32      7.24 o
   6   5   2      154.14      150.00      8.22 o
   7   5   2       37.24       21.50     13.93 o
  -8   6   2       16.64       13.03      4.62 o
  -7   6   2       23.75       33.12      5.59 o
  -6   6   2      541.90      542.01     15.89 o
  -5   6   2      210.62      217.89      7.42 o
  -4   6   2      482.32      553.54      7.98 o
  -3   6   2     1395.96     1372.11     16.45 o
  -2   6   2       31.10       19.74      1.60 o
  -1   6   2        2.79       12.14      1.21 o
   0   6   2       25.35       26.46      2.85 o
   1   6   2     1135.93     1178.94     15.55 o
   2   6   2       59.18      100.70      2.89 o
   3   6   2       96.55       89.01      8.35 o
   4   6   2        2.28        1.99      2.11 o
   5   6   2      301.27      328.80     10.59 o
   6   6   2      268.02      244.16     13.94 o
   7   6   2       30.27       35.86      8.56 o
  -8   7   2       27.60       33.77      7.86 o
  -7   7   2      320.28      324.97     12.83 o
  -6   7   2       16.27        9.17      3.45 o
  -5   7   2       98.24      103.94      5.12 o
  -4   7   2      613.20      620.88      9.91 o
  -3   7   2       63.21       68.09      2.98 o
  -2   7   2      394.11      340.38      5.40 o
  -1   7   2     2760.35     2905.81     29.74 o
   0   7   2      653.88      724.09      9.42 o
   1   7   2      104.62      157.03      3.97 o
   2   7   2      413.68      365.77      7.36 o
   3   7   2      145.86      119.61      5.56 o
   4   7   2       22.58       28.05      4.94 o
   5   7   2       56.95       47.79      4.48 o
   6   7   2      254.39      273.10     10.73 o
   7   7   2       62.70       58.34     12.44 o
  -8   8   2        4.96        3.88      4.36 o
  -7   8   2        9.78        5.27      6.97 o
  -6   8   2      111.49      116.65      6.69 o
  -5   8   2       46.28       48.32      3.94 o
  -4   8   2        0.83        1.81      1.64 o
  -3   8   2      325.10      356.74      6.80 o
  -2   8   2      250.83      255.35      4.69 o
  -1   8   2      441.62      470.08      7.27 o
   0   8   2      472.35      538.92      7.87 o
   1   8   2     2398.29     2393.02     23.57 o
   2   8   2      117.92      169.64      4.93 o
   3   8   2        3.78       12.12      2.48 o
   4   8   2      310.80      282.77      9.18 o
   5   8   2        0.26        0.72      2.22 o
   6   8   2       53.02       60.03      6.35 o
   7   8   2        0.21        0.09      3.70 o
  -8   9   2       19.94       21.88      5.94 o
  -7   9   2       71.55       56.24      8.13 o
  -6   9   2      227.93      214.22      7.84 o
  -5   9   2        5.12        3.17      1.96 o
  -4   9   2      544.06      505.31     10.41 o
  -3   9   2       88.28      103.09      3.84 o
  -2   9   2       63.45       70.76      2.62 o
  -1   9   2       19.79       16.73      1.69 o
   0   9   2     2147.59     2270.84     24.53 o
   1   9   2       31.45       32.78      1.98 o
   2   9   2      919.48      977.14     12.56 o
   3   9   2      150.35      150.04      6.47 o
   4   9   2      205.09      230.89      8.58 o
   5   9   2       48.62       50.44      4.77 o
   6   9   2       42.91       43.69      5.79 o
   7   9   2      200.70      238.30     19.26 o
  -7  10   2        4.17        0.08      3.37 o
  -6  10   2       11.40       12.79      3.15 o
  -5  10   2      149.92      173.67      6.73 o
  -4  10   2      173.29      177.49      6.19 o
  -3  10   2        2.30        0.15      1.27 o
  -2  10   2       18.49       20.80      1.79 o
  -1  10   2     1035.36     1004.12     11.88 o
   0  10   2       49.99       57.00      3.29 o
   1  10   2     1234.86     1317.84     15.82 o
   2  10   2        1.16        2.63      1.54 o
   3  10   2      313.87      292.48      8.85 o
   4  10   2        1.35        2.01      2.42 o
   5  10   2        1.11        0.36      2.62 o
   6  10   2      201.36      200.94     13.30 o
   7  10   2      103.04       98.07      9.51 o
  -7  11   2      257.06      248.37     12.12 o
  -6  11   2      178.74      175.15      7.56 o
  -5  11   2       59.41       61.26      4.63 o
  -4  11   2      138.30      146.84      5.94 o
  -3  11   2     2705.67     2755.83     33.97 o
  -2  11   2        3.40        0.80      1.11 o
  -1  11   2      908.91      989.54     12.86 o
   0  11   2      409.69      519.90      8.27 o
   1  11   2      113.39       74.84      3.10 o
   2  11   2      220.94      220.46      6.12 o
   3  11   2        5.82        4.18      2.16 o
   4  11   2      207.41      221.89      8.66 o
   5  11   2      603.34      624.80     14.18 o
   6  11   2      200.95      185.98      9.92 o
  -7  12   2       10.50       11.52      4.63 o
  -6  12   2      213.12      211.58      8.46 o
  -5  12   2      781.16      738.76     14.77 o
  -4  12   2       81.50       76.78      4.68 o
  -3  12   2       92.92       82.57      4.39 o
  -2  12   2      935.01      929.16     12.85 o
  -1  12   2     1798.76     1852.57     21.26 o
   0  12   2       93.45      110.93      5.95 o
   1  12   2      342.02      395.17      7.16 o
   2  12   2      847.65      795.48     15.49 o
   3  12   2      134.89      125.37      8.10 o
   4  12   2      144.16      125.87      7.16 o
   5  12   2       66.05       68.03      5.61 o
   6  12   2      104.10      110.98      8.19 o
  -7  13   2       29.45       30.37      4.73 o
  -6  13   2       43.70       41.98      4.74 o
  -5  13   2      342.12      353.35     10.00 o
  -4  13   2      445.20      454.35     13.64 o
  -3  13   2      151.23      152.71      5.93 o
  -2  13   2      631.89      604.22      9.86 o
  -1  13   2       98.20       97.97      3.38 o
   0  13   2      738.80      789.03     10.44 o
   1  13   2      245.08      234.21      8.16 o
   2  13   2      282.90      276.53      8.56 o
   3  13   2      199.73      215.57      8.16 o
   4  13   2     1101.08     1111.75     23.10 o
   5  13   2      155.18      147.31      7.58 o
   6  13   2       10.79       14.38      4.74 o
  -7  14   2       60.46       57.74      6.16 o
  -6  14   2       86.31       90.74      6.29 o
  -5  14   2        0.21        3.30      2.74 o
  -4  14   2      108.05      119.15      5.93 o
  -3  14   2        0.20        0.16      1.92 o
  -2  14   2      117.68      120.78      6.44 o
  -1  14   2       85.87       69.72      4.25 o
   0  14   2      160.42      179.40      4.51 o
   1  14   2       18.80       18.95      2.60 o
   2  14   2      348.21      313.61     10.47 o
   3  14   2      861.51      853.80     17.84 o
   4  14   2       17.18        7.87      3.09 o
   5  14   2       17.87       20.79      4.42 o
   6  14   2      123.34      133.42     15.02 o
  -6  15   2       40.81       38.95      4.83 o
  -5  15   2      175.89      194.05      8.14 o
  -4  15   2       44.59       35.42      3.98 o
  -3  15   2     1506.80     1481.80     22.33 o
  -2  15   2        6.96        4.73      2.12 o
  -1  15   2        2.58        0.00      1.42 o
   0  15   2      184.06      188.77      5.36 o
   1  15   2      772.22      771.61     15.48 o
   2  15   2      108.38      110.06      6.14 o
   3  15   2       52.56       46.24      5.37 o
   4  15   2        0.23        0.94      2.94 o
   5  15   2       23.91       15.43      5.22 o
   6  15   2        0.96        2.17      5.63 o
  -6  16   2       35.73       38.55      4.95 o
  -5  16   2        7.22        7.72      3.23 o
  -4  16   2      111.33      104.51      8.13 o
  -3  16   2      153.14      152.48      6.54 o
  -2  16   2     1276.73     1221.15     19.60 o
  -1  16   2      577.99      540.12      9.75 o
   0  16   2      576.77      580.18     10.23 o
   1  16   2      511.77      494.55     14.37 o
   2  16   2      267.44      277.49     11.13 o
   3  16   2      285.78      267.76     11.74 o
   4  16   2        4.55        0.00      3.03 o
   5  16   2        6.75        5.50      3.76 o
  -6  17   2        0.78        4.50      4.02 o
  -5  17   2       12.70       10.72      3.64 o
  -4  17   2      243.92      234.24      8.44 o
  -3  17   2       50.84       49.27      8.76 o
  -2  17   2      229.96      214.14      9.06 o
  -1  17   2        0.63        3.89      2.42 o
   0  17   2      529.89      543.01     14.04 o
   1  17   2      183.17      193.23     11.28 o
   2  17   2      124.02      114.02      8.04 o
   3  17   2        0.45        1.43      3.17 o
   4  17   2      761.57      763.35     19.20 o
   5  17   2      130.89      156.57     13.49 o
  -6  18   2        4.38        3.15      4.97 o
  -5  18   2      419.65      437.17     14.16 o
  -4  18   2        1.12        2.49      3.15 o
  -3  18   2       61.16       54.88      5.35 o
  -2  18   2       50.61       59.31      5.15 o
  -1  18   2      460.10      468.28     11.96 o
   0  18   2      476.94      468.80     14.15 o
   1  18   2      116.13      150.65      8.76 o
   2  18   2       54.62       57.67      6.44 o
   3  18   2       85.21       77.10      6.84 o
   4  18   2      218.77      207.43     10.63 o
   5  18   2        3.56        3.46      5.35 o
  -5  19   2       13.00        6.89      4.17 o
  -4  19   2        1.49        6.17      3.71 o
  -3  19   2     1152.38     1157.94     22.71 o
  -2  19   2       74.54       75.26      6.57 o
  -1  19   2       40.43       45.51      7.63 o
   0  19   2      221.53      193.51      9.89 o
   1  19   2      979.16      964.48     22.97 o
   2  19   2       17.54       25.05      4.48 o
   3  19   2      216.83      189.79      9.93 o
   4  19   2       68.81       77.81      7.52 o
  -5  20   2      262.15      279.68     12.20 o
  -4  20   2       10.14        6.60      4.13 o
  -3  20   2      327.82      308.15     17.36 o
  -2  20   2       81.23       77.11      7.00 o
  -1  20   2       28.31       14.85      7.79 o
   0  20   2        0.04        0.00      4.05 o
   1  20   2        0.13        7.29      3.48 o
   2  20   2       94.91       88.41      7.16 o
   3  20   2      139.83      156.35     12.31 o
   4  20   2       10.94       15.42      5.21 o
  -4  21   2      266.47      277.35     11.80 o
  -3  21   2       20.60       11.58      5.08 o
  -2  21   2        9.28       12.70      3.86 o
  -1  21   2       29.52       25.44      5.46 o
   0  21   2      337.49      322.98     13.72 o
   1  21   2      138.80      134.84     13.47 o
   2  21   2        8.53       10.48      4.23 o
   3  21   2       74.22       81.04      7.74 o
  -4  22   2        5.97        4.73      4.99 o
  -3  22   2        8.66        4.50      4.01 o
  -2  22   2      141.98      162.66     13.79 o
  -1  22   2       14.65       17.83      5.31 o
   0  22   2       24.61       22.94      5.56 o
   1  22   2       26.66       28.19      5.95 o
   2  22   2       46.55       50.06      6.57 o
   3  22   2        2.38        2.05      5.29 o
  -3  23   2      126.96      135.85     10.06 o
  -2  23   2        0.89       16.65      6.96 o
  -1  23   2       26.90       29.82      6.56 o
   0  23   2       14.39       10.79      5.04 o
   1  23   2       68.89       60.97     17.76 o
   2  23   2        0.21        7.70      5.46 o
  -2  24   2      102.79       98.26     12.50 o
  -1  24   2        8.26        6.06      5.29 o
   0  24   2        2.88        5.91      6.12 o
   1  24   2       41.52       40.57     13.93 o
  -7   0   3        3.07        0.41      9.46 o
  -5   0   3     1162.59     1145.45     18.54 o
  -3   0   3     3078.97     3192.79     46.66 o
  -1   0   3      273.83      293.58      6.88 o
   1   0   3     2293.20     2304.99     34.70 o
   3   0   3        8.64       20.83      3.14 o
  -8   1   3      143.56      146.51     15.00 o
  -7   1   3       33.33       38.48      8.62 o
  -6   1   3       21.96       22.33      3.42 o
  -5   1   3     1153.54     1143.47     15.48 o
  -4   1   3       76.75       52.95      2.34 o
  -3   1   3     2486.99     2691.06     28.42 o
  -2   1   3      148.26      146.52      9.52 o
  -1   1   3     1721.22     1569.56     17.07 o
   0   1   3     3705.98     3856.65     38.19 o
   1   1   3     1563.10     1629.09     22.18 o
   2   1   3      351.36      374.32      8.70 o
   3   1   3     2542.52     2660.00     29.15 o
   4   1   3       13.48       13.93      2.58 o
   5   1   3        2.94        6.12      2.89 o
  -8   2   3        1.29        3.06     16.95 o
  -7   2   3        0.84        0.13      2.80 o
  -6   2   3      930.30      922.35     20.02 o
  -5   2   3       36.77       35.70      2.41 o
  -4   2   3      438.11      450.03     10.26 o
  -3   2   3      136.99      138.69      4.25 o
  -2   2   3      740.03      718.70     11.91 o
  -1   2   3      177.38      182.01      4.42 o
   0   2   3     4977.37     5219.69     55.19 o
   1   2   3       27.40       38.39      2.24 o
   2   2   3     1241.33     1066.88     38.66 o
   3   2   3      638.60      669.72      9.28 o
   4   2   3       60.08       59.29      4.27 o
   5   2   3      105.88      117.16      7.57 o
  -8   3   3      206.89      159.40     14.87 o
  -7   3   3       44.93       48.86     16.80 o
  -6   3   3        2.05        0.00      3.38 o
  -5   3   3      138.69      150.37      4.15 o
  -4   3   3      212.38      207.12      4.93 o
  -3   3   3      768.62      703.02     10.94 o
  -2   3   3      546.16      547.28      7.87 o
  -1   3   3     4407.46     4175.68     45.48 o
   0   3   3     3016.82     3179.51     32.13 o
   1   3   3     1123.97     1162.49     15.54 o
   2   3   3       73.37       61.66      2.78 o
   3   3   3     2346.83     2371.94     28.93 o
   4   3   3      169.45      170.99      8.04 o
   5   3   3       12.97       11.50      3.67 o
   6   3   3       38.26       24.73      9.05 o
  -8   4   3      271.25      230.51     23.19 o
  -7   4   3       99.84      107.71     10.28 o
  -6   4   3      362.22      344.38     13.72 o
  -5   4   3        2.17        2.79      1.69 o
  -4   4   3       70.40       77.89      3.99 o
  -3   4   3       83.79       61.17      3.45 o
  -2   4   3      157.72      199.10      4.79 o
  -1   4   3        3.60        6.53      1.57 o
   0   4   3        3.95        8.15      1.65 o
   1   4   3       33.77       18.44      1.75 o
   2   4   3      278.55      333.02      6.28 o
   3   4   3      108.93      169.99      6.53 o
   4   4   3       30.83       35.46      4.45 o
   5   4   3      108.31      122.07      7.95 o
   6   4   3      122.90      156.94      9.80 o
  -8   5   3      334.45      321.28     16.86 o
  -7   5   3       69.64       66.39      6.52 o
  -6   5   3      133.26      124.44      6.50 o
  -5   5   3        8.36       15.63      2.87 o
  -4   5   3      704.47      710.84     10.45 o
  -3   5   3       11.60       22.80      2.21 o
  -2   5   3       42.66       37.91      2.14 o
  -1   5   3      193.96      166.20      5.14 o
   0   5   3      207.67      205.66      5.78 o
   1   5   3     1664.69     1685.45     19.15 o
   2   5   3      126.88      148.07      7.15 o
   3   5   3      563.34      521.10      9.88 o
   4   5   3        9.86        6.60      3.60 o
   5   5   3       11.43        6.50      4.99 o
   6   5   3       26.68       38.93      6.20 o
   7   5   3       40.70       31.08     14.89 o
  -8   6   3       27.58       24.84      6.40 o
  -7   6   3       66.03       54.65      9.94 o
  -6   6   3      623.66      659.92     14.87 o
  -5   6   3      222.87      251.89     10.63 o
  -4   6   3      294.57      316.56      6.34 o
  -3   6   3        0.43        1.35      1.18 o
  -2   6   3        3.92        1.81      1.04 o
  -1   6   3      295.65      335.67      6.68 o
   0   6   3      217.67      249.02      6.67 o
   1   6   3      113.88      105.55      5.59 o
   2   6   3     1075.38     1011.60     12.32 o
   3   6   3      176.16      168.58     10.12 o
   4   6   3      656.58      701.82     17.80 o
   5   6   3        0.13        1.27      2.54 o
   6   6   3        9.39        9.49      7.04 o
   7   6   3      119.10      143.82     22.14 o
  -8   7   3      498.71      468.70     16.33 o
  -7   7   3       39.07       23.15      4.78 o
  -6   7   3      354.40      345.92     14.64 o
  -5   7   3     1079.24     1044.36     19.05 o
  -4   7   3      114.64      111.53      3.80 o
  -3   7   3        3.33        2.48      1.31 o
  -2   7   3     4215.40     4334.32     39.99 o
  -1   7   3     2664.98     2619.61     27.60 o
   0   7   3      465.06      538.97      8.08 o
   1   7   3     1809.76     1980.85     22.46 o
   2   7   3       15.86        9.71      1.49 o
   3   7   3      440.97      400.17     10.44 o
   4   7   3       65.94       60.65      8.44 o
   5   7   3        5.35        5.20      3.28 o
   6   7   3       81.13       69.49      6.97 o
  -8   8   3        3.33        4.59      4.41 o
  -7   8   3      245.68      242.85     11.39 o
  -6   8   3       69.93       65.11      9.91 o
  -5   8   3       16.27       21.60      4.88 o
  -4   8   3      115.84      122.07      5.21 o
  -3   8   3     1964.71     1962.85     20.61 o
  -2   8   3       42.36       38.32      2.33 o
  -1   8   3      417.41      402.51      6.69 o
   0   8   3        6.71        6.20      1.14 o
   1   8   3     1299.95     1246.40     15.83 o
   2   8   3      520.66      495.74      9.82 o
   3   8   3       91.00       97.25      8.60 o
   4   8   3      666.47      643.25     15.12 o
   5   8   3      647.50      680.45     16.66 o
   6   8   3       57.18       57.37     10.56 o
  -8   9   3        2.99        9.05      4.76 o
  -7   9   3       56.48       62.60     12.03 o
  -6   9   3       25.31       22.46      3.79 o
  -5   9   3      576.34      586.02     13.65 o
  -4   9   3      111.98      108.01      5.23 o
  -3   9   3      396.24      449.88      7.25 o
  -2   9   3     1374.41     1394.95     15.99 o
  -1   9   3       13.58       34.79      3.64 o
   0   9   3       68.43       79.92      2.76 o
   1   9   3        1.36        4.38      1.18 o
   2   9   3       17.74       21.07      2.34 o
   3   9   3      163.72      152.74      8.00 o
   4   9   3      112.85      121.52      7.04 o
   5   9   3       68.76       79.64     12.32 o
   6   9   3        0.01        0.00      3.72 o
  -8  10   3       10.64       15.32      6.12 o
  -7  10   3      116.69      105.74     12.06 o
  -6  10   3       19.60       26.05      4.50 o
  -5  10   3      375.98      346.06     12.02 o
  -4  10   3       23.16       20.57      2.76 o
  -3  10   3      398.99      400.95      6.90 o
  -2  10   3      521.50      464.37      7.34 o
  -1  10   3       69.15       67.78      2.49 o
   0  10   3      161.64      153.23      3.87 o
   1  10   3       75.49       93.28      4.69 o
   2  10   3      618.81      596.19     12.67 o
   3  10   3      244.72      243.86      8.49 o
   4  10   3       31.69       21.56      4.09 o
   5  10   3        0.12        0.27      3.18 o
   6  10   3      217.02      231.94     12.70 o
  -7  11   3       96.02       95.80      7.27 o
  -6  11   3       26.90       27.30      4.25 o
  -5  11   3      208.69      204.09      7.33 o
  -4  11   3      563.21      576.10     11.75 o
  -3  11   3      497.34      495.44      8.02 o
  -2  11   3       68.70       80.24      3.13 o
  -1  11   3      133.57      158.90      3.76 o
   0  11   3      693.79      647.85     10.14 o
   1  11   3     1054.77     1073.92     13.31 o
   2  11   3      320.21      306.44     10.40 o
   3  11   3       68.68       64.46      5.12 o
   4  11   3      367.47      361.25     11.42 o
   5  11   3        0.10        0.00      3.23 o
   6  11   3      143.39      165.08     11.31 o
  -7  12   3       55.55       75.46      8.63 o
  -6  12   3       19.19       16.13      3.36 o
  -5  12   3       20.34       16.61      3.17 o
  -4  12   3       10.02        7.40      2.84 o
  -3  12   3      680.49      700.36     11.54 o
  -2  12   3        0.09        0.37      1.07 o
  -1  12   3        8.62       11.81      1.56 o
   0  12   3       49.82       46.26      2.34 o
   1  12   3      123.88      127.75      4.18 o
   2  12   3       42.84       33.06      4.61 o
   3  12   3     1411.17     1353.87     30.29 o
   4  12   3      172.71      202.25     10.74 o
   5  12   3      776.35      844.51     23.14 o
   6  12   3      217.54      223.72     12.96 o
  -7  13   3       63.64       71.65      6.99 o
  -6  13   3        0.48        0.51      2.87 o
  -5  13   3      161.01      158.56      7.01 o
  -4  13   3        7.37        2.34      2.21 o
  -3  13   3     1577.33     1534.15     20.17 o
  -2  13   3       32.76       32.15      2.49 o
  -1  13   3      394.97      382.12      7.00 o
   0  13   3      180.54      211.12      5.30 o
   1  13   3      356.51      349.25     10.60 o
   2  13   3        0.51        0.00      2.31 o
   3  13   3      555.88      504.11     16.01 o
   4  13   3        0.35        5.01      3.47 o
   5  13   3        5.23        8.17      3.83 o
   6  13   3       66.60       71.80     14.05 o
  -7  14   3        0.45        4.31      4.04 o
  -6  14   3        0.98        3.25      3.05 o
  -5  14   3       83.63       84.98      5.69 o
  -4  14   3       13.54       21.14      5.37 o
  -3  14   3       24.75       27.32      3.82 o
  -2  14   3      390.96      410.02     10.56 o
  -1  14   3      436.26      449.15      8.41 o
   0  14   3      261.51      272.68      6.26 o
   1  14   3        4.78        5.82      2.46 o
   2  14   3      814.64      816.89     20.17 o
   3  14   3      248.06      252.72     11.24 o
   4  14   3      161.09      151.94     14.57 o
   5  14   3        6.32        7.06      3.89 o
  -6  15   3      162.15      179.68     10.72 o
  -5  15   3       51.01       45.74      5.25 o
  -4  15   3     1021.74     1022.18     20.47 o
  -3  15   3      347.50      333.46     10.12 o
  -2  15   3      766.52      808.24     16.13 o
  -1  15   3      553.67      510.04      9.32 o
   0  15   3      219.91      192.89      6.27 o
   1  15   3       20.28       18.66      3.43 o
   2  15   3      183.47      214.39     10.48 o
   3  15   3       48.79       53.51      6.52 o
   4  15   3     1148.12     1152.44     28.10 o
   5  15   3        2.98        8.99      4.07 o
  -6  16   3       10.12        5.64      3.86 o
  -5  16   3       11.43        9.04      3.71 o
  -4  16   3       16.64       12.24      3.58 o
  -3  16   3       43.75       50.82      4.84 o
  -2  16   3      495.20      499.39     12.36 o
  -1  16   3      172.21      150.88      5.22 o
   0  16   3       64.51       66.60      5.82 o
   1  16   3      116.07      113.97      6.51 o
   2  16   3      973.77      887.68     22.08 o
   3  16   3      309.92      275.84     12.25 o
   4  16   3       83.99       89.54      8.85 o
   5  16   3      256.47      258.33     12.16 o
  -6  17   3      133.37      127.90     10.58 o
  -5  17   3      155.65      180.04      9.77 o
  -4  17   3       99.47       97.72      6.89 o
  -3  17   3      608.83      572.29     14.31 o
  -2  17   3      146.72      143.97      6.99 o
  -1  17   3      740.20      751.20     13.70 o
   0  17   3     1026.41     1005.38     20.36 o
   1  17   3       48.39       54.67      8.80 o
   2  17   3      107.89      117.14      8.61 o
   3  17   3      193.68      214.34     11.87 o
   4  17   3       10.66        5.99      4.25 o
  -6  18   3       55.17       66.93     10.65 o
  -5  18   3       28.16       24.55      5.19 o
  -4  18   3       11.78       19.46      4.16 o
  -3  18   3       12.77        6.57      3.31 o
  -2  18   3       19.91       15.69      3.62 o
  -1  18   3      219.34      241.76     10.52 o
   0  18   3       71.77       59.99      5.39 o
   1  18   3      111.31      128.66      9.68 o
   2  18   3      376.09      367.73     14.21 o
   3  18   3      190.47      201.58     11.73 o
   4  18   3        1.01        3.75      4.22 o
  -5  19   3       67.33       83.09      7.41 o
  -4  19   3      193.74      197.13      9.70 o
  -3  19   3       40.53       37.47      4.85 o
  -2  19   3      106.88      110.18      6.76 o
  -1  19   3       23.68       34.40      7.28 o
   0  19   3      128.82      126.41      8.19 o
   1  19   3       37.42       29.17      6.62 o
   2  19   3      141.31      147.03     10.14 o
   3  19   3        0.07        3.57      4.38 o
   4  19   3      121.86      143.25     18.38 o
  -5  20   3      219.33      255.07     13.39 o
  -4  20   3       59.47       78.57      7.04 o
  -3  20   3       28.56       30.76      5.98 o
  -2  20   3        6.01        7.52      3.49 o
  -1  20   3      510.94      491.33     21.45 o
   0  20   3        0.01        4.83      5.14 o
   1  20   3      233.21      216.95     11.45 o
   2  20   3      298.86      270.38     13.25 o
   3  20   3       10.34       10.68      4.40 o
  -4  21   3        0.08        0.00      3.67 o
  -3  21   3       38.94       35.21      7.14 o
  -2  21   3      136.29      142.19      9.63 o
  -1  21   3       21.78       31.68      7.35 o
   0  21   3       45.22       33.88      7.58 o
   1  21   3        1.94        0.00      4.38 o
   2  21   3       99.42      103.20      9.69 o
   3  21   3       21.86       22.87      6.55 o
  -3  22   3        8.63       15.41      4.71 o
  -2  22   3       46.09       40.54      8.65 o
  -1  22   3        2.67        3.59      5.92 o
   0  22   3       89.25       87.76     16.57 o
   1  22   3       39.58       40.48      6.95 o
   2  22   3       27.90       21.07      5.32 o
  -2  23   3      144.20      138.48     13.83 o
  -1  23   3        6.40        0.00      5.80 o
   0  23   3      189.74      177.83     22.08 o
   1  23   3        0.95        1.31      6.41 o
  -8   0   4        4.70        3.13     10.82 o
  -6   0   4     2663.97     2739.37     43.71 o
  -4   0   4      632.18      688.09     12.98 o
  -2   0   4     1876.89     1720.74     27.39 o
   0   0   4     1777.62     1862.91     25.28 o
   2   0   4      162.48      137.66      5.95 o
   4   0   4     1874.47     1929.49     33.81 o
  -8   1   4        2.08        0.00      7.57 o
  -7   1   4        9.56       10.63      3.54 o
  -6   1   4        3.50        4.45      1.94 o
  -5   1   4      246.21      237.56      5.15 o
  -4   1   4      263.12      271.41      5.14 o
  -3   1   4      383.91      389.93      6.96 o
  -2   1   4       53.92       47.83      3.44 o
  -1   1   4     2343.74     2260.23     24.29 o
   0   1   4     4937.11     5483.71     49.67 o
   1   1   4       23.89       32.52      2.04 o
   2   1   4     1000.96     1068.64     13.16 o
   3   1   4      202.36      160.99      4.60 o
   4   1   4       26.11       19.41      3.43 o
   5   1   4        1.51        9.69      6.27 o
  -8   2   4       56.47       44.23     10.10 o
  -7   2   4      466.02      444.82     12.53 o
  -6   2   4      666.09      662.87     12.04 o
  -5   2   4        0.28        1.90      1.42 o
  -4   2   4      900.85      937.10     11.80 o
  -3   2   4      502.81      430.35      7.15 o
  -2   2   4      383.98      413.38      6.77 o
  -1   2   4     1837.55     2100.39     21.02 o
   0   2   4       42.41       66.23      2.54 o
   1   2   4     9035.36     9572.36     78.39 o
   2   2   4       79.86       88.17      3.08 o
   3   2   4      667.31      584.57     33.62 o
   4   2   4      104.04      101.08      6.88 o
   5   2   4     1114.44     1165.68     25.55 o
  -8   3   4       63.22       50.02     10.37 o
  -7   3   4       12.20       11.27      3.59 o
  -6   3   4       76.10       75.20      4.85 o
  -5   3   4      301.41      297.22      5.78 o
  -4   3   4        5.95        8.70      1.41 o
  -3   3   4     1298.18     1344.67     15.12 o
  -2   3   4       29.72       31.82      1.91 o
  -1   3   4     1902.01     1880.34     19.13 o
   0   3   4      237.92      241.63      4.70 o
   1   3   4      290.83      376.53      6.76 o
   2   3   4      153.78      177.28      6.15 o
   3   3   4        9.87        5.34      1.63 o
   4   3   4        5.81        4.93      3.06 o
   5   3   4       95.72      104.01     10.11 o
   6   3   4       25.89       24.87      9.78 o
  -8   4   4       95.37      109.75     22.16 o
  -7   4   4        6.62        3.57      4.66 o
  -6   4   4       82.99       84.59      5.57 o
  -5   4   4        2.28        1.82      1.28 o
  -4   4   4      254.82      231.55      5.91 o
  -3   4   4     1136.24     1122.83     13.31 o
  -2   4   4      991.81      945.51     11.24 o
  -1   4   4       24.16       28.92      2.20 o
   0   4   4      182.02      151.78      4.52 o
   1   4   4       84.72       81.99      3.72 o
   2   4   4        0.43        0.58      1.20 o
   3   4   4      858.02      831.65     16.90 o
   4   4   4      514.99      494.82     17.64 o
   5   4   4       87.86      108.49      9.97 o
   6   4   4        1.46        6.14      5.40 o
  -8   5   4       18.64        9.45      4.22 o
  -7   5   4      190.59      155.42     12.15 o
  -6   5   4      203.90      226.06     11.52 o
  -5   5   4       33.16       28.55      2.60 o
  -4   5   4      564.64      619.49     13.76 o
  -3   5   4      184.56      192.69      4.48 o
  -2   5   4      270.06      215.15      4.08 o
  -1   5   4      277.81      246.11      5.46 o
   0   5   4      138.06      156.98      4.92 o
   1   5   4      218.66      205.50     13.32 o
   2   5   4      416.12      418.09      7.16 o
   3   5   4      621.20      602.70     13.50 o
   4   5   4      488.84      458.79     17.43 o
   5   5   4       45.33       51.97      6.43 o
   6   5   4       76.30       61.72      7.60 o
  -8   6   4        0.93        0.24      3.87 o
  -7   6   4      159.02      149.96      8.81 o
  -6   6   4       10.89       11.69      3.10 o
  -5   6   4       45.31       58.44      4.59 o
  -4   6   4      185.14      210.70      6.65 o
  -3   6   4     1305.89     1243.86     14.42 o
  -2   6   4     1850.12     1965.80     18.94 o
  -1   6   4      559.02      522.61      9.66 o
   0   6   4       87.49       99.44      3.71 o
   1   6   4      699.25      749.62     10.10 o
   2   6   4       54.43       71.79      4.19 o
   3   6   4        0.38        2.27      2.46 o
   4   6   4      367.08      370.35     12.89 o
   5   6   4      693.57      701.97     19.74 o
   6   6   4        7.09        8.39      6.46 o
  -8   7   4      114.38      132.77      9.40 o
  -7   7   4        0.00        1.10      3.03 o
  -6   7   4       46.72       49.72      4.96 o
  -5   7   4      172.88      167.24     10.90 o
  -4   7   4      209.92      217.61      5.56 o
  -3   7   4        0.17        0.00      1.09 o
  -2   7   4       36.90       38.96      3.01 o
  -1   7   4      883.99      795.17     10.51 o
   0   7   4      189.76      216.71      5.81 o
   1   7   4      143.89      134.14      4.32 o
   2   7   4       20.27       24.51      2.21 o
   3   7   4      617.52      578.71     15.57 o
   4   7   4      306.47      312.02     10.27 o
   5   7   4       71.20       70.45      6.43 o
   6   7   4      621.22      732.47     32.44 o
  -8   8   4       89.21       80.49      7.89 o
  -7   8   4       78.45       75.20      7.09 o
  -6   8   4       15.29        9.85      3.20 o
  -5   8   4        2.73        0.00      1.84 o
  -4   8   4      351.85      355.61      8.56 o
  -3   8   4       44.60       54.16      2.76 o
  -2   8   4      204.91      193.16      4.57 o
  -1   8   4      117.92      106.25      3.51 o
   0   8   4     1441.32     1440.19     20.23 o
   1   8   4      201.50      198.82      5.17 o
   2   8   4        5.59        9.17      2.29 o
   3   8   4      131.77      121.63      5.85 o
   4   8   4      321.62      312.01     12.38 o
   5   8   4       88.17      105.13      8.79 o
   6   8   4       11.57       14.03      5.30 o
  -8   9   4        1.31        6.18      4.21 o
  -7   9   4      107.84      104.68      7.12 o
  -6   9   4       99.63      121.13      8.21 o
  -5   9   4       45.16       47.79      4.58 o
  -4   9   4       26.69       32.19      3.15 o
  -3   9   4      107.52      104.65      3.64 o
  -2   9   4       95.96       72.86      3.07 o
  -1   9   4      110.09      136.28      4.82 o
   0   9   4      811.58      929.25     11.98 o
   1   9   4      210.82      192.57      6.28 o
   2   9   4      373.04      367.11     10.41 o
   3   9   4       76.82       83.04      6.79 o
   4   9   4      216.73      216.51     13.72 o
   5   9   4        3.13        2.95      3.83 o
   6   9   4      110.50      137.37     10.68 o
  -7  10   4        7.38        8.95      3.59 o
  -6  10   4      154.45      156.32      8.01 o
  -5  10   4      408.49      400.71     11.39 o
  -4  10   4      249.83      245.22      7.35 o
  -3  10   4       51.05       43.13      2.64 o
  -2  10   4      201.69      157.11      5.77 o
  -1  10   4      163.28      156.24      4.33 o
   0  10   4      162.81      158.91      4.42 o
   1  10   4      778.32      769.72     11.98 o
   2  10   4      906.52      799.82     16.69 o
   3  10   4      557.16      530.21     15.98 o
   4  10   4      574.70      574.28     28.63 o
   5  10   4        7.29        5.56      3.95 o
   6  10   4       94.06      104.01     16.43 o
  -7  11   4       20.20       16.58      4.29 o
  -6  11   4       16.16       21.64      4.08 o
  -5  11   4      136.88      125.38      6.95 o
  -4  11   4      129.13      127.03      5.64 o
  -3  11   4       12.67       13.50      2.09 o
  -2  11   4       27.84       22.88      2.17 o
  -1  11   4      151.39      164.31      4.54 o
   0  11   4      406.22      429.70      7.52 o
   1  11   4      177.24      198.83      5.67 o
   2  11   4       26.21       25.87      3.87 o
   3  11   4       42.04       44.22      5.74 o
   4  11   4        7.65        8.61      3.93 o
   5  11   4       12.06       17.04      5.30 o
  -7  12   4       38.00       51.49      6.14 o
  -6  12   4        3.66        3.16      3.06 o
  -5  12   4       27.15       36.80      4.43 o
  -4  12   4      104.90       99.41      7.53 o
  -3  12   4       82.74       93.63      4.20 o
  -2  12   4      304.05      282.72      6.13 o
  -1  12   4     1465.29     1503.32     17.68 o
   0  12   4      902.00      879.20     12.01 o
   1  12   4      333.50      327.71      8.79 o
   2  12   4       97.92       86.53      6.96 o
   3  12   4       40.22       56.68      6.31 o
   4  12   4      439.91      460.75     18.80 o
   5  12   4      186.30      188.86     11.90 o
  -7  13   4       63.12       58.06      8.39 o
  -6  13   4      312.66      337.14     11.72 o
  -5  13   4      347.24      375.32     11.75 o
  -4  13   4        5.06        5.49      2.70 o
  -3  13   4       22.56       19.21      2.96 o
  -2  13   4      309.40      317.26      6.71 o
  -1  13   4        1.55        1.72      1.46 o
   0  13   4       60.01       56.34      3.16 o
   1  13   4      151.72      148.15      6.41 o
   2  13   4      377.00      350.26     12.83 o
   3  13   4      749.61      779.55     21.08 o
   4  13   4       25.96       33.60      6.55 o
   5  13   4       42.63       32.46      6.43 o
  -7  14   4       59.59       69.54     10.09 o
  -6  14   4       66.10       64.96      6.35 o
  -5  14   4       75.22       88.73      7.85 o
  -4  14   4      148.32      153.88      7.67 o
  -3  14   4     1463.52     1453.52     27.07 o
  -2  14   4      406.96      390.88      7.69 o
  -1  14   4        4.10        9.70      1.92 o
   0  14   4      140.28      145.37      5.38 o
   1  14   4     1050.81     1037.86     20.04 o
   2  14   4      735.30      693.33     18.97 o
   3  14   4       66.20       57.42      6.85 o
   4  14   4      202.41      187.71     11.43 o
   5  14   4        7.87       15.22      6.35 o
  -6  15   4       10.82        8.51      4.05 o
  -5  15   4      147.63      149.82     12.60 o
  -4  15   4       67.97       66.29      5.74 o
  -3  15   4      170.67      154.05      6.64 o
  -2  15   4      164.79      151.47      5.58 o
  -1  15   4      283.79      251.53      8.47 o
   0  15   4       45.05       37.90      4.83 o
   1  15   4       39.30       48.64      7.75 o
   2  15   4       32.78       35.64      8.28 o
   3  15   4      895.58      856.84     23.09 o
   4  15   4       22.11       14.46      4.67 o
  -6  16   4       30.32       27.64      8.49 o
  -5  16   4        0.02        3.75      4.19 o
  -4  16   4        2.72        5.75      3.26 o
  -3  16   4      484.57      521.25     12.15 o
  -2  16   4     1536.03     1448.84     22.33 o
  -1  16   4       39.06       38.70      3.45 o
   0  16   4      860.60      814.00     17.45 o
   1  16   4       91.85       94.65      7.76 o
   2  16   4      548.83      545.50     17.31 o
   3  16   4       22.90       41.58      6.90 o
   4  16   4      292.31      277.80     14.22 o
  -6  17   4      251.97      278.37     14.42 o
  -5  17   4       63.36       67.30      6.76 o
  -4  17   4        7.01        6.66      3.25 o
  -3  17   4      277.18      271.43     11.22 o
  -2  17   4      113.79      112.15      9.84 o
  -1  17   4       40.21       37.59      3.36 o
   0  17   4       79.06       70.80      5.89 o
   1  17   4        6.95        7.26      6.33 o
   2  17   4      606.49      610.22     18.90 o
   3  17   4        8.60        7.25      4.64 o
   4  17   4       15.09       11.25      5.80 o
  -5  18   4       87.18       97.05      7.71 o
  -4  18   4       39.16       46.92      5.63 o
  -3  18   4      316.77      309.49     10.72 o
  -2  18   4      307.44      273.91      9.74 o
  -1  18   4        1.85        0.00      9.29 o
   0  18   4      714.70      696.24     16.62 o
   1  18   4      229.04      220.61     11.38 o
   2  18   4       19.60       17.60      4.92 o
   3  18   4       42.23       44.08     11.14 o
  -5  19   4        8.41       11.24      4.62 o
  -4  19   4        3.19        3.82      3.93 o
  -3  19   4       32.68       27.71      4.54 o
  -2  19   4       47.65       40.96      5.89 o
  -1  19   4       31.17       34.04      7.32 o
   0  19   4        6.29        4.77      3.57 o
   1  19   4       49.31       61.71      8.17 o
   2  19   4        2.24        3.85      4.58 o
   3  19   4       18.58       19.00      8.07 o
  -4  20   4      219.09      242.63     10.91 o
  -3  20   4       26.17       31.02      4.97 o
  -2  20   4        1.69        2.53      4.60 o
  -1  20   4       17.58       24.70      7.00 o
   0  20   4      157.84      179.98     10.72 o
   1  20   4       47.33       44.71      6.79 o
   2  20   4       15.84        5.95      5.14 o
  -4  21   4        8.65        9.58      5.17 o
  -3  21   4        6.56        0.00      3.89 o
  -2  21   4      153.53      154.64     16.99 o
  -1  21   4       13.68       13.61      6.38 o
   0  21   4       20.26       15.58     10.22 o
   1  21   4      168.96      189.82     17.65 o
   2  21   4       59.47       58.56      8.42 o
  -3  22   4       79.16       70.32      7.11 o
  -2  22   4       40.13       52.32      9.51 o
  -1  22   4       28.16       21.90      7.44 o
   0  22   4      140.72      130.82     19.99 o
   1  22   4       16.64       23.05      6.44 o
  -1  23   4       66.78       69.67     10.92 o
  -7   0   5        2.46        0.49     10.00 o
  -5   0   5       47.84       57.37      4.65 o
  -3   0   5     2049.31     2031.22     33.05 o
  -1   0   5     1879.32     1859.45     26.02 o
   1   0   5      896.42      879.78     15.52 o
   3   0   5      448.66      410.26     12.35 o
  -8   1   5        0.83        0.00      6.80 o
  -7   1   5        7.72        4.55      2.94 o
  -6   1   5        2.00        0.08      1.77 o
  -5   1   5      760.76      728.34     10.18 o
  -4   1   5      246.85      233.41      5.39 o
  -3   1   5      777.04      761.26     11.27 o
  -2   1   5      845.97      837.79     10.76 o
  -1   1   5      779.26      768.24      9.44 o
   0   1   5       82.62       94.61      4.24 o
   1   1   5       78.17       80.60      3.07 o
   2   1   5      615.46      632.30     10.10 o
   3   1   5       23.53       32.75      4.14 o
   4   1   5      259.08      258.68      9.22 o
   5   1   5       31.49       29.98      9.63 o
  -8   2   5      191.47      218.32     16.14 o
  -7   2   5       45.18       44.07      4.99 o
  -6   2   5      175.34      167.16      5.24 o
  -5   2   5      270.16      289.92      6.10 o
  -4   2   5      530.44      545.13      9.66 o
  -3   2   5       49.48       49.98      4.00 o
  -2   2   5      534.62      558.82      8.18 o
  -1   2   5       67.72       65.51      2.60 o
   0   2   5      495.85      525.21      7.51 o
   1   2   5        6.86        4.34      1.41 o
   2   2   5      368.04      404.03      7.01 o
   3   2   5       30.96       28.71      2.68 o
   4   2   5      366.04      356.10     12.54 o
   5   2   5      113.70      120.94     10.76 o
  -8   3   5       10.39       11.84      5.20 o
  -7   3   5      146.02      150.23      7.75 o
  -6   3   5       24.59       19.64      3.25 o
  -5   3   5        1.76        3.25      1.42 o
  -4   3   5        5.52        5.99      1.49 o
  -3   3   5       12.75       24.65      2.84 o
  -2   3   5      347.70      313.73      6.13 o
  -1   3   5     1658.65     1603.51     18.81 o
   0   3   5       87.93      110.46      3.46 o
   1   3   5       89.43       93.27      3.25 o
   2   3   5       60.30       59.80      2.98 o
   3   3   5      751.52      733.37     14.93 o
   4   3   5      128.36      113.72      7.76 o
   5   3   5      236.09      257.08     11.79 o
   6   3   5       73.73       63.03     14.31 o
  -8   4   5       68.91       57.78      6.19 o
  -7   4   5      198.72      188.07      8.62 o
  -6   4   5        3.56        0.71      2.23 o
  -5   4   5      586.05      612.30     11.12 o
  -4   4   5       24.51       18.43      2.13 o
  -3   4   5     1053.98     1026.29     12.88 o
  -2   4   5      343.39      327.98      6.79 o
  -1   4   5     3786.64     3870.95     40.18 o
   0   4   5      561.50      628.78      9.37 o
   1   4   5      973.70      920.12     12.33 o
   2   4   5     1290.42     1324.95     19.93 o
   3   4   5     3548.59     3374.01     46.68 o
   4   4   5      195.56      208.65     11.93 o
   5   4   5      236.92      256.24     12.13 o
   6   4   5       51.53       55.78     14.05 o
  -8   5   5       18.43       17.57      4.58 o
  -7   5   5      204.47      222.63     10.38 o
  -6   5   5       76.47       79.24      5.15 o
  -5   5   5       34.58       30.39      2.47 o
  -4   5   5      583.17      581.09      9.25 o
  -3   5   5     1704.75     1670.55     21.73 o
  -2   5   5       15.92        9.61      2.02 o
  -1   5   5        3.43       10.00      1.86 o
   0   5   5       60.74       41.25      2.91 o
   1   5   5      134.87      122.32      4.12 o
   2   5   5       99.71       87.26      3.77 o
   3   5   5       47.37       48.44      4.76 o
   4   5   5       53.74       56.37      8.09 o
   5   5   5       68.09       74.89      7.82 o
   6   5   5        0.03        0.93      4.92 o
  -8   6   5       21.51       24.83      7.33 o
  -7   6   5        3.36        0.00      3.49 o
  -6   6   5        9.09        7.90      3.10 o
  -5   6   5      146.42      156.53      6.26 o
  -4   6   5      194.23      195.01      5.63 o
  -3   6   5      268.01      281.23      5.96 o
  -2   6   5       73.14       97.13      5.02 o
  -1   6   5        2.04        8.42      1.79 o
   0   6   5      220.31      223.60      5.87 o
   1   6   5        3.08        0.00      1.21 o
   2   6   5       41.01       43.95      3.63 o
   3   6   5      700.94      694.91     15.76 o
   4   6   5      443.57      478.06     15.58 o
   5   6   5      181.73      202.29     11.58 o
  -8   7   5        1.37        6.79      5.46 o
  -7   7   5        0.03        1.53      3.08 o
  -6   7   5       76.45       72.77      5.75 o
  -5   7   5        4.24        2.99      2.22 o
  -4   7   5        4.23        4.79      1.74 o
  -3   7   5      251.01      257.76      8.24 o
  -2   7   5     1097.72     1112.60     14.00 o
  -1   7   5      553.11      569.76      9.92 o
   0   7   5        1.22        0.80      1.42 o
   1   7   5      177.58      176.59      5.93 o
   2   7   5      514.44      503.70     12.62 o
   3   7   5      192.13      180.17      8.23 o
   4   7   5       61.74       43.82      6.07 o
   5   7   5        1.75        6.29      4.42 o
  -8   8   5        0.05        0.92      3.54 o
  -7   8   5        7.59       11.80      3.72 o
  -6   8   5       10.12        8.73      3.15 o
  -5   8   5       98.40       96.08      6.04 o
  -4   8   5        5.43        6.04      1.76 o
  -3   8   5      127.82      123.49      4.18 o
  -2   8   5        1.42        1.83      1.30 o
  -1   8   5       21.08       15.73      2.14 o
   0   8   5       54.95       45.28      3.28 o
   1   8   5      278.45      292.98      7.72 o
   2   8   5       20.20       25.37      3.77 o
   3   8   5      144.08      158.86      8.18 o
   4   8   5       11.92       20.09      5.97 o
   5   8   5        2.43        2.78      4.22 o
  -7   9   5        3.98        3.71      3.30 o
  -6   9   5       28.27       38.88      4.81 o
  -5   9   5      190.97      180.72      7.97 o
  -4   9   5       55.09       57.46      3.65 o
  -3   9   5      229.78      247.39      5.79 o
  -2   9   5        1.46        0.82      1.93 o
  -1   9   5      371.19      347.87      7.81 o
   0   9   5     1150.05     1088.03     17.66 o
   1   9   5      775.03      729.97     18.75 o
   2   9   5       84.12       85.00      8.48 o
   3   9   5       10.79        3.77      2.99 o
   4   9   5      100.10      116.80      9.60 o
   5   9   5      132.12      172.64     11.23 o
  -7  10   5        0.08        1.17      2.78 o
  -6  10   5       45.83       50.81      6.31 o
  -5  10   5      260.16      260.84      9.36 o
  -4  10   5      285.49      302.80      8.63 o
  -3  10   5       20.84       18.64      2.93 o
  -2  10   5       15.99       18.52      2.14 o
  -1  10   5      151.60      155.13      4.73 o
   0  10   5      552.81      534.60      9.02 o
   1  10   5      483.27      463.38     12.25 o
   2  10   5      728.65      706.82     16.28 o
   3  10   5      421.63      416.29     12.64 o
   4  10   5        8.14        5.52      3.80 o
   5  10   5        0.76        1.76      3.95 o
  -7  11   5      258.00      269.16     11.20 o
  -6  11   5      104.54      110.75      7.35 o
  -5  11   5       19.24       15.32      3.33 o
  -4  11   5        4.26        4.37      2.44 o
  -3  11   5       72.41       64.37      3.43 o
  -2  11   5      212.51      179.29      5.11 o
  -1  11   5      218.86      216.59      5.64 o
   0  11   5      234.90      241.55      5.95 o
   1  11   5     1977.30     1885.87     27.14 o
   2  11   5     1855.15     1789.90     30.25 o
   3  11   5       16.00       18.78      4.43 o
   4  11   5       14.69       14.71      4.64 o
   5  11   5       35.97       44.40      7.29 o
  -7  12   5       83.01       92.78      8.14 o
  -6  12   5       14.11       19.24      4.11 o
  -5  12   5      326.09      341.07     11.25 o
  -4  12   5      590.56      606.51     13.03 o
  -3  12   5      378.47      375.56      8.38 o
  -2  12   5       10.39        8.99      2.03 o
  -1  12   5      917.84      932.22     13.20 o
   0  12   5     2407.42     2355.90     25.73 o
   1  12   5      192.56      184.29      7.31 o
   2  12   5      603.96      610.84     19.35 o
   3  12   5       12.67       19.42     10.87 o
   4  12   5       16.51       16.37      4.92 o
   5  12   5       26.99       25.86      9.20 o
  -7  13   5        4.20        5.65      4.31 o
  -6  13   5       10.04       18.74      4.25 o
  -5  13   5       11.06       10.05      3.57 o
  -4  13   5       19.60       21.26      4.13 o
  -3  13   5       73.54       71.77      5.93 o
  -2  13   5      175.38      168.35      5.29 o
  -1  13   5      255.67      237.60      6.13 o
   0  13   5      552.47      533.32      9.47 o
   1  13   5      642.50      615.17     15.26 o
   2  13   5        4.46        4.16      3.09 o
   3  13   5       19.99       17.92      4.82 o
   4  13   5        4.71        6.03      4.13 o
  -6  14   5       19.28        8.87      3.66 o
  -5  14   5        2.98        0.42      2.91 o
  -4  14   5      490.17      474.83     13.18 o
  -3  14   5      534.96      512.36     11.87 o
  -2  14   5        4.75        4.06      1.93 o
  -1  14   5      493.65      474.82      9.04 o
   0  14   5      350.74      353.92     10.02 o
   1  14   5       31.61       32.08      4.67 o
   2  14   5        3.99        6.16      4.46 o
   3  14   5      299.41      306.72     13.80 o
   4  14   5       71.11       86.05     11.04 o
  -6  15   5        0.41        2.19      3.72 o
  -5  15   5        6.38        5.29      3.57 o
  -4  15   5      431.92      428.78     13.70 o
  -3  15   5       94.24       96.47      5.97 o
  -2  15   5      613.18      599.72     13.39 o
  -1  15   5      323.56      315.39      7.40 o
   0  15   5       25.34       21.97      5.62 o
   1  15   5      111.41      107.05      7.33 o
   2  15   5       82.14       94.33      8.47 o
   3  15   5        0.00        4.18      4.30 o
   4  15   5      202.99      222.60     39.48 o
  -6  16   5       75.43       77.35      7.40 o
  -5  16   5      272.09      275.36     15.24 o
  -4  16   5       43.64       41.13      5.13 o
  -3  16   5      163.49      152.34      7.10 o
  -2  16   5      166.80      153.11      8.38 o
  -1  16   5      219.06      213.97      6.43 o
   0  16   5      286.38      281.36      9.34 o
   1  16   5       55.18       71.64      7.42 o
   2  16   5       22.96       16.69      4.91 o
   3  16   5       46.45       43.32      8.83 o
  -5  17   5        4.56        6.46      4.03 o
  -4  17   5       36.24       48.33      5.73 o
  -3  17   5       37.86       35.29      4.37 o
  -2  17   5       85.82       85.00      5.59 o
  -1  17   5       81.68       77.79      5.77 o
   0  17   5      242.00      204.32      9.29 o
   1  17   5      203.19      199.68     11.13 o
   2  17   5       79.31       63.41      7.69 o
   3  17   5       53.22       60.31      9.94 o
  -5  18   5       13.80       14.54      5.09 o
  -4  18   5      549.43      555.11     15.54 o
  -3  18   5      162.31      164.59     11.02 o
  -2  18   5       29.52       26.14      4.36 o
  -1  18   5      253.34      254.53     11.94 o
   0  18   5      643.64      644.89     16.54 o
   1  18   5       35.83       41.78     10.87 o
   2  18   5       47.17       35.59      6.62 o
   3  18   5       25.38       45.27     13.18 o
  -5  19   5       93.84       86.43     10.15 o
  -4  19   5        0.27        4.09      3.72 o
  -3  19   5       17.97       14.81      4.15 o
  -2  19   5      350.13      361.63     19.11 o
  -1  19   5       41.83       41.06      9.90 o
   0  19   5       51.96       70.94      7.87 o
   1  19   5        2.65        4.29      4.61 o
   2  19   5      287.96      335.88     18.26 o
  -4  20   5      190.23      191.42     13.10 o
  -3  20   5        0.68        1.73      3.62 o
  -2  20   5       16.23       28.21      7.61 o
  -1  20   5        0.05        0.00      5.99 o
   0  20   5      135.76      144.53     10.29 o
   1  20   5       82.50       56.03      9.44 o
   2  20   5       76.48       85.86     13.52 o
  -3  21   5       66.23       52.09      8.48 o
  -2  21   5        0.00        4.23      9.18 o
  -1  21   5       12.79       11.06      7.09 o
   0  21   5       76.85       37.96      8.51 o
   1  21   5      137.48      139.46     13.10 o
  -2  22   5        0.09        0.32      8.18 o
  -1  22   5      280.98      412.05     30.06 o
  -8   0   6       31.08       36.65     12.22 o
  -6   0   6      148.87      128.49      6.53 o
  -4   0   6      137.15      127.23      8.66 o
  -2   0   6     1130.08     1072.42     17.86 o
   0   0   6      260.02      275.67      7.94 o
   2   0   6      981.06     1003.17     25.18 o
   4   0   6       11.76       37.70      9.49 o
  -8   1   6       46.95       52.07     23.00 o
  -7   1   6       49.58       62.65      5.55 o
  -6   1   6       53.09       51.15      3.34 o
  -5   1   6      322.58      323.66      6.96 o
  -4   1   6      383.25      377.58      8.04 o
  -3   1   6      854.43      887.82     13.07 o
  -2   1   6      191.50      195.38      5.39 o
  -1   1   6      330.94      313.73      6.40 o
   0   1   6       85.68       93.86      3.95 o
   1   1   6      247.94      252.18      6.06 o
   2   1   6        0.48        0.83      1.64 o
   3   1   6        0.41        2.92      2.32 o
   4   1   6       83.59       65.32      8.17 o
  -8   2   6       50.89       32.87      7.17 o
  -7   2   6       77.06       68.79      6.79 o
  -6   2   6       18.23       16.68      2.49 o
  -5   2   6      757.69      728.50     10.60 o
  -4   2   6       60.04       51.56      3.44 o
  -3   2   6      248.97      264.20      7.21 o
  -2   2   6      272.41      288.15      6.70 o
  -1   2   6      344.15      267.53      5.89 o
   0   2   6      602.66      619.24      9.83 o
   1   2   6      162.40      209.20      5.59 o
   2   2   6       41.78       44.60      4.23 o
   3   2   6      253.44      239.66      7.73 o
   4   2   6       33.65       29.59      5.34 o
  -8   3   6      106.52       84.30      7.51 o
  -7   3   6       81.62       72.17      6.79 o
  -6   3   6      286.26      287.57      7.47 o
  -5   3   6      114.64      125.27      4.59 o
  -4   3   6        0.02        2.01      1.60 o
  -3   3   6      598.32      609.30     13.14 o
  -2   3   6      429.39      442.54      8.62 o
  -1   3   6      518.70      530.80      9.64 o
   0   3   6       42.88       42.16      3.39 o
   1   3   6      507.75      554.17     11.79 o
   2   3   6      601.74      591.92     10.16 o
   3   3   6       27.44       35.20      4.34 o
   4   3   6      237.47      233.81     11.32 o
   5   3   6      399.43      424.34     19.35 o
  -8   4   6       39.89       36.14      5.81 o
  -7   4   6       84.16       72.63      8.93 o
  -6   4   6       17.21       27.16      4.22 o
  -5   4   6      123.22      105.68      4.78 o
  -4   4   6       96.96       96.07      5.59 o
  -3   4   6     1121.12     1102.24     15.61 o
  -2   4   6     1140.05     1165.10     17.71 o
  -1   4   6       36.08       38.26      4.93 o
   0   4   6       45.68       42.50      3.14 o
   1   4   6       16.94       13.64      2.13 o
   2   4   6      521.60      558.82     10.65 o
   3   4   6        7.91       13.96      3.52 o
   4   4   6       35.99       35.86      5.83 o
   5   4   6        0.46        1.74      5.30 o
  -8   5   6        1.03        2.72      3.78 o
  -7   5   6       50.27       60.00      5.95 o
  -6   5   6      371.26      395.06     11.76 o
  -5   5   6      273.79      269.41      7.24 o
  -4   5   6      145.77      138.74      5.17 o
  -3   5   6      918.27      936.62     12.93 o
  -2   5   6     1065.74     1064.57     15.30 o
  -1   5   6       76.87       71.41      3.92 o
   0   5   6      279.30      250.47      7.65 o
   1   5   6      510.15      490.43      8.88 o
   2   5   6      451.46      445.31     12.20 o
   3   5   6       21.22       24.92      6.89 o
   4   5   6     1372.41     1369.44     33.55 o
   5   5   6        9.07        9.18      4.84 o
  -8   6   6       32.16       32.49      5.70 o
  -7   6   6        0.90        4.94      3.16 o
  -6   6   6        0.82        1.77      2.67 o
  -5   6   6      174.44      162.16      7.15 o
  -4   6   6       99.88      104.53      4.65 o
  -3   6   6       84.62       87.95      3.86 o
  -2   6   6      402.05      448.15     10.04 o
  -1   6   6     2124.42     1959.96     24.12 o
   0   6   6        0.26        0.00      1.59 o
   1   6   6     1444.83     1362.30     17.27 o
   2   6   6      374.51      391.65     13.19 o
   3   6   6       95.94       93.57      6.71 o
   4   6   6      400.98      367.35     14.38 o
   5   6   6        1.32        0.00      4.13 o
  -8   7   6       11.67       12.99      4.44 o
  -7   7   6       36.02       31.08      4.74 o
  -6   7   6        0.01        0.16      2.46 o
  -5   7   6       35.86       40.61      3.65 o
  -4   7   6       34.60       41.23      3.34 o
  -3   7   6      186.55      193.70      5.42 o
  -2   7   6       34.37       38.82      3.18 o
  -1   7   6      173.94      195.09      6.02 o
   0   7   6      452.87      439.20     11.45 o
   1   7   6       70.79       76.31      4.81 o
   2   7   6        3.56        0.90      4.16 o
   3   7   6      190.33      192.21     14.47 o
   4   7   6       18.56       18.30      5.14 o
   5   7   6       89.66      126.04     10.22 o
  -7   8   6       61.14       57.17      6.10 o
  -6   8   6       60.52       69.74      5.93 o
  -5   8   6       10.46       12.26      3.08 o
  -4   8   6       98.75      100.17      4.74 o
  -3   8   6       21.19       23.19      2.46 o
  -2   8   6      391.19      367.43      8.11 o
  -1   8   6      936.96      918.84     14.41 o
   0   8   6        2.09        1.18      1.88 o
   1   8   6      363.83      312.73     20.53 o
   2   8   6      464.76      448.28     12.81 o
   3   8   6        5.71        1.76      3.06 o
   4   8   6       43.52       52.57      6.94 o
   5   8   6        1.92        1.61      4.28 o
  -7   9   6       53.90       44.02      5.65 o
  -6   9   6       45.99       54.98      5.66 o
  -5   9   6        1.49        1.43      2.49 o
  -4   9   6      145.18      139.09      5.52 o
  -3   9   6      249.27      227.31      7.21 o
  -2   9   6      561.39      551.62      9.58 o
  -1   9   6       21.28       14.48      2.49 o
   0   9   6     2096.22     1985.12     25.06 o
   1   9   6      421.64      420.09     12.13 o
   2   9   6      213.76      192.32      8.89 o
   3   9   6       20.12       19.70      4.19 o
   4   9   6      125.74      154.24     13.33 o
  -7  10   6       25.41       22.48      4.70 o
  -6  10   6        7.97        4.90      2.80 o
  -5  10   6      615.96      608.08     15.26 o
  -4  10   6       67.79       62.60      3.75 o
  -3  10   6      110.16       99.68      4.31 o
  -2  10   6       70.27       69.04      4.43 o
  -1  10   6      670.25      620.23     10.48 o
   0  10   6        3.39        3.28      2.57 o
   1  10   6       32.56       30.86      5.59 o
   2  10   6       42.75       31.85      4.96 o
   3  10   6      119.73      105.47      7.58 o
   4  10   6       23.12       35.68      6.08 o
  -7  11   6       16.48       19.40      6.17 o
  -6  11   6        3.13        0.00      4.72 o
  -5  11   6       49.42       47.51      5.28 o
  -4  11   6      142.26      142.97      6.70 o
  -3  11   6      289.22      299.72      7.06 o
  -2  11   6      213.13      211.30      6.02 o
  -1  11   6        0.92        0.00      1.72 o
   0  11   6      309.99      316.57      7.36 o
   1  11   6      790.46      781.01     18.35 o
   2  11   6        0.70        1.84      2.77 o
   3  11   6        1.30        1.24      3.24 o
   4  11   6       30.19       38.48      9.57 o
  -7  12   6       67.89       58.75      9.16 o
  -6  12   6      224.83      221.65     10.20 o
  -5  12   6      136.79      120.89      7.47 o
  -4  12   6       78.52       74.91      5.44 o
  -3  12   6      114.88      115.49      5.45 o
  -2  12   6        2.26        1.98      1.91 o
  -1  12   6       44.50       36.74      3.23 o
   0  12   6      182.38      173.27      5.70 o
   1  12   6       86.89       74.69      6.35 o
   2  12   6       11.85       12.20      3.60 o
   3  12   6       13.40       18.66      4.96 o
   4  12   6      202.22      222.43     13.62 o
  -6  13   6      378.30      402.59     23.49 o
  -5  13   6       96.60       87.34      6.95 o
  -4  13   6       10.97        9.63      3.01 o
  -3  13   6       53.18       56.77      3.80 o
  -2  13   6     1794.40     1806.78     21.93 o
  -1  13   6      804.37      769.16     12.43 o
   0  13   6      995.60      984.07     18.38 o
   1  13   6      271.27      243.64     10.09 o
   2  13   6      297.90      293.00     11.17 o
   3  13   6       45.43       55.72      7.17 o
   4  13   6       24.94       16.69      8.27 o
  -6  14   6       17.95       23.88      5.15 o
  -5  14   6        1.44        2.85      3.41 o
  -4  14   6      143.53      147.73      7.27 o
  -3  14   6      138.42      126.15      7.10 o
  -2  14   6       77.88       87.69      4.59 o
  -1  14   6      228.24      201.83      6.21 o
   0  14   6        0.21        2.06      2.70 o
   1  14   6       77.39       60.40      6.26 o
   2  14   6       10.01        0.00      3.36 o
   3  14   6       92.39       96.47      9.29 o
  -6  15   6        3.04        0.00      3.63 o
  -5  15   6        6.39        2.04      3.37 o
  -4  15   6       39.19       39.83      4.62 o
  -3  15   6       70.27       74.50      5.50 o
  -2  15   6        3.81        2.70      2.22 o
  -1  15   6        3.53        1.32      2.04 o
   0  15   6       32.23       37.92      4.61 o
   1  15   6      125.27      152.36      9.09 o
   2  15   6       10.54        4.00      4.53 o
   3  15   6      176.21      159.37     11.69 o
  -5  16   6       94.84       87.44      7.51 o
  -4  16   6        2.67        4.91      3.41 o
  -3  16   6       35.27       34.64      4.99 o
  -2  16   6        0.14        2.97      2.13 o
  -1  16   6       33.89       22.55      4.12 o
   0  16   6       25.77       18.50      4.19 o
   1  16   6      187.77      167.49      9.46 o
   2  16   6       11.41        9.94      5.65 o
   3  16   6        0.39        0.00      7.63 o
  -5  17   6      104.97      125.56      8.74 o
  -4  17   6       23.88       25.67      4.83 o
  -3  17   6       88.94       89.85      6.27 o
  -2  17   6      344.09      330.19     10.15 o
  -1  17   6       50.90       64.05      5.88 o
   0  17   6       79.70       80.81      7.32 o
   1  17   6       18.28       27.56      6.55 o
   2  17   6      349.64      348.34     18.34 o
  -4  18   6       29.24       52.43     13.67 o
  -3  18   6        6.56        3.73      4.04 o
  -2  18   6       23.10       29.33      4.41 o
  -1  18   6      195.82      204.80     10.79 o
   0  18   6        1.03        4.65      4.45 o
   1  18   6        5.03        8.72      4.91 o
   2  18   6        0.03        2.31      5.72 o
  -4  19   6       13.02        9.69      6.03 o
  -3  19   6      148.80      153.18      8.06 o
  -2  19   6       68.57       74.91      9.36 o
  -1  19   6        1.20        5.46      4.30 o
   0  19   6       12.07        6.29      5.08 o
   1  19   6      492.27      610.43     24.19 o
  -3  20   6       17.78       18.19      6.43 o
  -2  20   6      165.25      179.29     15.80 o
  -1  20   6        8.94       13.96      6.48 o
   0  20   6      139.31      171.59     13.81 o
  -7   0   7       91.18      118.82     13.73 o
  -5   0   7      122.43      110.36      7.07 o
  -3   0   7      315.12      288.20     13.09 o
  -1   0   7      458.81      442.95     13.12 o
   1   0   7       98.53       77.69      6.42 o
   3   0   7       43.01       42.37      6.92 o
  -7   1   7       33.22       33.12      4.20 o
  -6   1   7       73.39       73.48      4.58 o
  -5   1   7       39.74       40.38      3.48 o
  -4   1   7      104.10       89.47     10.90 o
  -3   1   7      819.30      809.23     16.64 o
  -2   1   7      214.54      212.77      6.83 o
  -1   1   7       99.02       97.62      5.45 o
   0   1   7      448.25      420.87      9.21 o
   1   1   7      352.43      364.64      8.73 o
   2   1   7        6.74       10.43      2.76 o
   3   1   7      742.60      749.65     16.65 o
   4   1   7      201.85      217.13     19.33 o
  -8   2   7        0.15        0.99      4.63 o
  -7   2   7       96.51       79.37     12.15 o
  -6   2   7        9.71       12.99      2.46 o
  -5   2   7       38.44       37.99      3.50 o
  -4   2   7       85.57       84.25      5.02 o
  -3   2   7       65.67       56.07      4.94 o
  -2   2   7      268.17      297.93      8.24 o
  -1   2   7       63.37       63.86      4.84 o
   0   2   7       65.24       76.58      4.40 o
   1   2   7       87.80       95.78      4.89 o
   2   2   7      284.83      312.97     15.36 o
   3   2   7        2.99        2.03      3.55 o
   4   2   7       17.80       17.68      6.21 o
  -8   3   7       66.40       61.96      8.50 o
  -7   3   7      327.60      330.52     11.44 o
  -6   3   7       47.71       48.41      3.85 o
  -5   3   7       37.29       33.30      3.67 o
  -4   3   7      627.94      613.91     12.59 o
  -3   3   7      164.51      155.29      6.24 o
  -2   3   7      229.42      220.88      6.50 o
  -1   3   7       27.22       32.88      2.86 o
   0   3   7      170.91      138.16      5.55 o
   1   3   7       23.23       37.45      3.56 o
   2   3   7      314.22      272.21      8.46 o
   3   3   7      116.73      123.16     21.16 o
   4   3   7       97.32      110.93     10.91 o
  -7   4   7       14.62       12.42      3.98 o
  -6   4   7       54.47       62.44      4.07 o
  -5   4   7      202.42      195.70      7.39 o
  -4   4   7       45.73       47.74      3.71 o
  -3   4   7       36.30       24.23      3.26 o
  -2   4   7       24.84       28.52      3.44 o
  -1   4   7        1.11        0.00      1.62 o
   0   4   7      629.77      623.55     10.69 o
   1   4   7      821.09      825.50     14.66 o
   2   4   7      333.01      355.97      8.88 o
   3   4   7      893.93      926.02     54.30 o
   4   4   7       13.55       15.57      6.13 o
  -7   5   7       93.77       97.26     13.29 o
  -6   5   7        1.97        1.60      2.74 o
  -5   5   7        1.53        0.00      1.98 o
  -4   5   7      196.03      184.96      8.03 o
  -3   5   7      633.73      671.78     13.34 o
  -2   5   7       26.04       22.10      3.67 o
  -1   5   7     1032.70      999.49     17.12 o
   0   5   7     1483.99     1494.83     20.35 o
   1   5   7      171.95      147.53      5.39 o
   2   5   7       69.94       71.48      5.22 o
   3   5   7      260.65      276.07     12.65 o
   4   5   7      108.68      118.12     11.76 o
  -7   6   7       35.20       27.70      6.50 o
  -6   6   7      271.60      307.55     10.84 o
  -5   6   7       67.31       80.56      4.79 o
  -4   6   7       43.91       42.78      3.63 o
  -3   6   7      372.98      358.25      7.79 o
  -2   6   7      443.05      472.20      9.90 o
  -1   6   7       94.72       88.42      5.10 o
   0   6   7       52.20       59.47      4.22 o
   1   6   7      258.25      262.20      9.36 o
   2   6   7      175.00      185.18     14.05 o
   3   6   7      303.41      311.09     13.26 o
   4   6   7       22.85       17.59      4.90 o
  -7   7   7      150.12      146.91      8.68 o
  -6   7   7       29.17       21.95      4.04 o
  -5   7   7      436.15      433.83      9.98 o
  -4   7   7      786.70      751.95     13.37 o
  -3   7   7       21.85       16.81      2.41 o
  -2   7   7      470.20      446.16     10.93 o
  -1   7   7      316.07      295.21      7.82 o
   0   7   7       27.73       16.52      2.89 o
   1   7   7       20.83       19.45      4.38 o
   2   7   7      141.48      138.79     12.22 o
   3   7   7       44.04       39.77      5.39 o
   4   7   7       48.77       56.94      7.87 o
  -7   8   7       46.72       43.36      5.88 o
  -6   8   7       27.94       27.51      4.34 o
  -5   8   7      537.52      561.76     11.63 o
  -4   8   7       34.52       36.23      3.65 o
  -3   8   7      788.85      798.12     12.63 o
  -2   8   7      715.76      740.53     13.16 o
  -1   8   7        1.64        0.73      2.08 o
   0   8   7        2.24        2.63      2.30 o
   1   8   7      146.75      129.43      6.68 o
   2   8   7      188.86      193.25      9.43 o
   3   8   7      105.22      104.44      9.10 o
   4   8   7       73.29       60.02      7.76 o
  -7   9   7       65.86       75.51      7.04 o
  -6   9   7       16.47       17.01      6.60 o
  -5   9   7       17.53       18.66      3.66 o
  -4   9   7       32.95       40.52      3.79 o
  -3   9   7      397.41      407.05      8.70 o
  -2   9   7       17.22       16.31      2.56 o
  -1   9   7      615.73      608.92     15.06 o
   0   9   7      448.47      448.33     10.21 o
   1   9   7       56.73       54.13      6.79 o
   2   9   7       77.65       88.37      7.72 o
   3   9   7      307.39      333.88     12.38 o
   4   9   7        0.67        6.14      5.37 o
  -7  10   7       11.27       15.78      5.39 o
  -6  10   7      184.34      207.41     16.73 o
  -5  10   7       31.91       27.84      4.33 o
  -4  10   7        5.28        4.58      2.36 o
  -3  10   7      805.49      793.56     12.89 o
  -2  10   7      219.13      217.08      6.41 o
  -1  10   7      202.99      193.14      7.41 o
   0  10   7       12.61       12.45      2.87 o
   1  10   7       12.49       16.52      3.81 o
   2  10   7      316.64      313.32     15.09 o
   3  10   7       37.71       35.79      5.60 o
  -6  11   7       98.15      100.77      7.60 o
  -5  11   7       16.19       18.64      4.94 o
  -4  11   7      803.70      813.48     13.25 o
  -3  11   7       30.04       32.83      3.60 o
  -2  11   7      268.70      265.01      8.78 o
  -1  11   7       56.98       58.25      3.90 o
   0  11   7       10.26       14.25      2.85 o
   1  11   7       39.70       38.04      5.06 o
   2  11   7       63.84       76.95      6.96 o
   3  11   7        1.53        1.96      3.65 o
  -6  12   7        3.69        5.45      3.47 o
  -5  12   7       70.89       79.97      8.25 o
  -4  12   7      103.82       97.01      6.33 o
  -3  12   7        0.62        1.95      2.14 o
  -2  12   7       79.34       67.62      4.27 o
  -1  12   7      128.28      129.55      5.36 o
   0  12   7      430.59      425.04     10.18 o
   1  12   7      267.04      248.32     10.93 o
   2  12   7        1.68        0.00      3.64 o
   3  12   7       11.28        8.28      4.80 o
  -6  13   7      194.17      179.73     12.56 o
  -5  13   7       80.86       73.08      6.88 o
  -4  13   7      204.07      211.40      9.12 o
  -3  13   7      158.99      162.93      6.06 o
  -2  13   7      194.26      174.91      6.18 o
  -1  13   7      143.61      138.95      5.70 o
   0  13   7      408.44      390.60     12.91 o
   1  13   7      447.62      490.81     14.96 o
   2  13   7       11.90        9.81      4.49 o
   3  13   7      109.94      145.54     13.85 o
  -6  14   7       78.72       69.76     13.12 o
  -5  14   7       42.17       48.14      6.07 o
  -4  14   7      200.04      212.38      9.78 o
  -3  14   7       93.98      101.22      5.17 o
  -2  14   7      374.43      396.48      9.11 o
  -1  14   7       20.11       21.50      3.11 o
   0  14   7       14.33        5.94      3.38 o
   1  14   7        1.24        2.50      3.81 o
   2  14   7      136.74      144.40      9.62 o
  -5  15   7        2.12        0.00      3.53 o
  -4  15   7      155.26      176.86     11.21 o
  -3  15   7        0.03        2.40      2.79 o
  -2  15   7      172.85      162.53      6.33 o
  -1  15   7        0.36        0.00      2.73 o
   0  15   7      970.24      975.82     22.09 o
   1  15   7       42.42       42.35      5.95 o
   2  15   7        0.43        1.23      3.89 o
  -5  16   7       46.98       57.72     18.06 o
  -4  16   7        0.52        0.00      3.71 o
  -3  16   7        0.05        0.49      3.19 o
  -2  16   7        1.26        1.96      2.61 o
  -1  16   7       23.58       25.54      4.57 o
   0  16   7        0.07        0.00      3.74 o
   1  16   7       12.62       14.29      4.69 o
  -4  17   7       15.11       21.08      6.08 o
  -3  17   7      125.07      141.21      7.95 o
  -2  17   7       22.50       23.38      5.29 o
  -1  17   7      274.11      305.92     10.98 o
   0  17   7       37.89       28.42      5.64 o
   1  17   7      162.87      170.37     12.17 o
  -3  18   7        7.01        0.97      3.59 o
  -2  18   7        5.91        5.77      5.84 o
  -1  18   7      109.25      109.96      7.70 o
   0  18   7       47.18       43.11      7.15 o
  -2  19   7        4.58        0.76      7.24 o
  -1  19   7       13.23       12.85      6.09 o
  -6   0   8        0.32        0.73      3.38 o
  -4   0   8      108.60      107.60     25.10 o
  -2   0   8     1108.35     1162.22     24.93 o
   0   0   8      124.33      129.91      8.37 o
   2   0   8      686.79      741.85     23.87 o
  -7   1   8       47.87       61.66      5.38 o
  -6   1   8        1.28        0.00      2.16 o
  -5   1   8      101.63       97.03      5.81 o
  -4   1   8      353.25      365.41     11.40 o
  -3   1   8        8.74        9.95      3.33 o
  -2   1   8      386.90      340.34      9.44 o
  -1   1   8      158.55      144.71      6.02 o
   0   1   8       51.10       57.99      5.88 o
   1   1   8        0.05        0.00      2.14 o
   2   1   8       44.00       40.02      4.49 o
   3   1   8      213.29      201.23     10.69 o
  -7   2   8        0.90        4.38      3.14 o
  -6   2   8       32.06       33.48      4.30 o
  -5   2   8      205.81      189.75      8.74 o
  -4   2   8       23.70       10.29      5.09 o
  -3   2   8      231.79      224.21      9.98 o
  -2   2   8      186.40      201.58     10.27 o
  -1   2   8      173.17      178.34      6.50 o
   0   2   8       21.59       15.43      2.89 o
   1   2   8       24.67       29.81      5.28 o
   2   2   8       52.20       60.93      5.16 o
   3   2   8       20.35       23.02      6.30 o
  -7   3   8       44.98       42.32      7.74 o
  -6   3   8      270.73      305.18      8.67 o
  -5   3   8      126.45      140.94      6.86 o
  -4   3   8        7.17        6.86      3.20 o
  -3   3   8      158.54      147.73      7.75 o
  -2   3   8      543.82      536.71     12.32 o
  -1   3   8        5.13        2.09      2.32 o
   0   3   8       60.34       58.62      6.20 o
   1   3   8        4.40        0.06      2.25 o
   2   3   8       11.00        5.90      3.05 o
   3   3   8      109.97      146.16     12.14 o
  -7   4   8       50.78       36.35      6.10 o
  -6   4   8       54.08       52.80      4.45 o
  -5   4   8      112.02      119.32      6.51 o
  -4   4   8       33.51       28.41      3.66 o
  -3   4   8     1065.96     1039.68     18.26 o
  -2   4   8     1041.51     1049.59     18.51 o
  -1   4   8      125.87      125.95      6.47 o
   0   4   8      527.38      495.30     10.84 o
   1   4   8       74.89       68.16      5.51 o
   2   4   8      109.69      108.75      7.26 o
   3   4   8       48.60       49.49     21.68 o
  -7   5   8        1.41        9.32      4.76 o
  -6   5   8       80.20       94.16      6.10 o
  -5   5   8       15.47       15.63      4.61 o
  -4   5   8       12.01       15.58      3.19 o
  -3   5   8       16.77       17.94      3.71 o
  -2   5   8      172.59      169.39     10.47 o
  -1   5   8        0.19        1.88      2.63 o
   0   5   8      205.36      185.93      7.71 o
   1   5   8       46.52       46.46      4.28 o
   2   5   8       57.47       51.58      6.86 o
   3   5   8       38.06       36.57      9.49 o
  -7   6   8      261.96      299.61     16.47 o
  -6   6   8       15.66       16.18      3.78 o
  -5   6   8       19.83       25.56      3.56 o
  -4   6   8      169.37      146.01      6.21 o
  -3   6   8       13.72        8.70      2.57 o
  -2   6   8       39.47       42.57      4.45 o
  -1   6   8      385.84      373.11     12.13 o
   0   6   8      260.15      262.58      8.84 o
   1   6   8      986.18      964.13     19.55 o
   2   6   8      170.20      154.59     10.09 o
   3   6   8        9.08        0.00      4.80 o
  -7   7   8       50.74       68.24      6.91 o
  -6   7   8      138.06      122.82      8.08 o
  -5   7   8      407.02      431.75     10.45 o
  -4   7   8        7.89       12.60      2.90 o
  -3   7   8      119.25      101.08      6.13 o
  -2   7   8       16.77       14.33      2.98 o
  -1   7   8       31.88       33.40      3.64 o
   0   7   8      138.68      142.30      6.39 o
   1   7   8       18.13       22.88      4.98 o
   2   7   8       15.21       25.98      7.18 o
   3   7   8      276.09      309.74     17.61 o
  -6   8   8      141.18      150.55      8.70 o
  -5   8   8      100.23      116.87      6.03 o
  -4   8   8      173.59      166.72      7.16 o
  -3   8   8       22.92       29.22      3.28 o
  -2   8   8      155.23      167.17      8.36 o
  -1   8   8      294.40      286.95     12.25 o
   0   8   8      194.26      191.84      8.63 o
   1   8   8       24.64       23.94      4.56 o
   2   8   8      389.73      422.25     16.01 o
   3   8   8       54.45       72.08     12.45 o
  -6   9   8       67.73       65.34      6.49 o
  -5   9   8       32.79       36.79      4.32 o
  -4   9   8       28.18       26.12      3.27 o
  -3   9   8        1.55        1.25      2.12 o
  -2   9   8       35.43       38.72      4.01 o
  -1   9   8        1.97        4.98      2.56 o
   0   9   8      489.15      471.37     11.08 o
   1   9   8        0.01        3.58      3.19 o
   2   9   8       60.33       70.24      7.80 o
  -6  10   8       22.62       21.29      4.78 o
  -5  10   8       12.17       12.81      5.21 o
  -4  10   8        0.01        0.82      2.45 o
  -3  10   8      101.01      113.06      5.37 o
  -2  10   8        6.12        9.26      2.58 o
  -1  10   8       17.93       10.97      2.76 o
   0  10   8      165.06      171.44      7.12 o
   1  10   8      498.55      510.58     15.21 o
   2  10   8       90.12       85.11      7.62 o
  -6  11   8        0.73        3.86      3.79 o
  -5  11   8      446.93      504.87     13.75 o
  -4  11   8      201.83      219.96      8.97 o
  -3  11   8      207.94      192.74      6.72 o
  -2  11   8      185.53      200.22      6.87 o
  -1  11   8       70.47       79.01      4.80 o
   0  11   8       55.43       57.69      7.09 o
   1  11   8       12.23       11.33      4.52 o
   2  11   8       77.10       90.40      7.98 o
  -6  12   8      218.64      235.22     15.65 o
  -5  12   8       20.69       19.12      4.53 o
  -4  12   8      186.67      178.99     10.25 o
  -3  12   8       26.87       20.63      3.42 o
  -2  12   8        0.53        0.34      2.14 o
  -1  12   8       60.81       57.14      5.30 o
   0  12   8      124.65      120.24      7.53 o
   1  12   8       28.09       17.65      5.72 o
   2  12   8       69.05       90.75      9.48 o
  -5  13   8       19.06       14.63      4.71 o
  -4  13   8       13.39       15.15      4.19 o
  -3  13   8      121.55      118.16      6.30 o
  -2  13   8        3.27        0.66      2.36 o
  -1  13   8      203.21      187.90      6.92 o
   0  13   8      112.80      121.70     12.06 o
   1  13   8        7.21        7.58      4.39 o
  -5  14   8       23.95       37.75      6.61 o
  -4  14   8        5.63        2.33      5.87 o
  -3  14   8        2.35        6.70      2.82 o
  -2  14   8       19.55       19.83      3.44 o
  -1  14   8      201.38      196.91      8.00 o
   0  14   8        0.00        0.00      4.11 o
   1  14   8      393.80      406.86     16.56 o
  -4  15   8      116.46      116.89      7.69 o
  -3  15   8        1.22        3.36      3.15 o
  -2  15   8       20.35       10.18      3.24 o
  -1  15   8      355.67      395.66     12.51 o
   0  15   8       21.86       23.12      5.22 o
  -3  16   8        5.68        5.57      3.89 o
  -2  16   8       98.84       96.88      5.82 o
  -1  16   8       21.45       10.95      4.19 o
   0  16   8        3.75        2.82      5.24 o
  -2  17   8       18.70       21.15      6.87 o
  -5   0   9       22.02       28.18      6.61 o
  -3   0   9      340.62      300.51     15.78 o
  -1   0   9       88.34       78.20      7.46 o
   1   0   9      286.77      270.07     24.44 o
  -6   1   9        1.18        0.00      2.29 o
  -5   1   9       63.03       53.71      6.00 o
  -4   1   9        7.39        5.31      3.64 o
  -3   1   9       15.08        9.49      3.72 o
  -2   1   9        1.48        2.99      2.77 o
  -1   1   9       59.05       36.74      3.97 o
   0   1   9       45.64       36.37      4.13 o
   1   1   9       41.94       32.88      5.37 o
   2   1   9      118.40      106.88      9.05 o
  -6   2   9       71.87       84.74      5.70 o
  -5   2   9       92.18       99.99      7.14 o
  -4   2   9      797.68      783.81     18.58 o
  -3   2   9       71.47       61.79      6.26 o
  -2   2   9        5.77       11.24      3.30 o
  -1   2   9       11.64       12.10      3.02 o
   0   2   9       32.86       38.60      5.00 o
   1   2   9        3.64        4.04      2.94 o
   2   2   9      118.80      151.06     12.65 o
  -6   3   9        0.32        0.00      2.99 o
  -5   3   9        2.37        0.00      2.43 o
  -4   3   9      113.22      103.86      9.27 o
  -3   3   9        8.21       11.15      3.64 o
  -2   3   9      273.91      279.78      9.49 o
  -1   3   9       96.68       82.86      5.99 o
   0   3   9      139.79      115.51      6.21 o
   1   3   9      127.95      123.12      6.52 o
   2   3   9      450.41      451.37     15.78 o
  -6   4   9       59.96       61.33      5.06 o
  -5   4   9        2.47        0.61      2.68 o
  -4   4   9       18.67       16.63      6.82 o
  -3   4   9      464.25      471.23     13.59 o
  -2   4   9      128.39      103.07      8.12 o
  -1   4   9      364.32      377.30     11.05 o
   0   4   9       46.85       40.81      4.13 o
   1   4   9        9.86       10.55      3.56 o
   2   4   9       51.97       55.63      7.66 o
  -6   5   9        1.47        3.39      2.87 o
  -5   5   9        0.03        2.57      2.64 o
  -4   5   9        4.02        3.71      2.82 o
  -3   5   9       18.18       27.80      4.27 o
  -2   5   9       14.07        9.57      3.44 o
  -1   5   9      833.59      843.05     17.32 o
   0   5   9      164.75      175.17      8.16 o
   1   5   9      209.30      220.03      8.87 o
   2   5   9       41.20       43.55      7.02 o
  -6   6   9        5.87        7.39      3.20 o
  -5   6   9       54.46       67.01      5.82 o
  -4   6   9      270.12      277.52      9.65 o
  -3   6   9      234.95      242.31     10.60 o
  -2   6   9        8.18        3.73      3.14 o
  -1   6   9      203.10      209.41      8.86 o
   0   6   9      116.85      132.50      7.35 o
   1   6   9       18.79        9.25      4.07 o
   2   6   9       23.17       29.36      6.54 o
  -6   7   9       11.26       23.45      5.06 o
  -5   7   9       59.52       68.00      8.35 o
  -4   7   9       38.13       37.20      6.08 o
  -3   7   9       11.24       12.72      3.23 o
  -2   7   9      163.91      152.46      7.70 o
  -1   7   9       29.44       26.67      4.44 o
   0   7   9       53.93       63.33      6.55 o
   1   7   9        8.72        2.93      4.18 o
   2   7   9      263.25      291.53     17.96 o
  -6   8   9        1.21        0.00      3.68 o
  -5   8   9        0.55        0.00      2.63 o
  -4   8   9       27.17       28.62      4.37 o
  -3   8   9       42.09       42.46      4.39 o
  -2   8   9       71.04       74.91      7.12 o
  -1   8   9       49.19       40.77      5.09 o
   0   8   9        9.90        4.85      3.59 o
   1   8   9      196.78      213.77     12.31 o
  -5   9   9        7.48        0.72      3.41 o
  -4   9   9       32.36       44.18      5.07 o
  -3   9   9        4.00        6.00      3.27 o
  -2   9   9      123.84      129.55      7.32 o
  -1   9   9       70.08       82.42      6.38 o
   0   9   9       33.11       29.04      5.79 o
   1   9   9        0.12        1.63      4.35 o
  -5  10   9       46.03       41.37      4.84 o
  -4  10   9      135.85      148.53      6.94 o
  -3  10   9      329.53      317.10      9.50 o
  -2  10   9       11.26       11.23      3.38 o
  -1  10   9        3.92        3.89      4.15 o
   0  10   9      548.74      607.55     19.87 o
   1  10   9       61.93       44.16      8.58 o
  -5  11   9      134.55      140.43     22.05 o
  -4  11   9       89.35      102.85      5.87 o
  -3  11   9       45.95       37.86      4.20 o
  -2  11   9       67.70       70.85      5.01 o
  -1  11   9       74.63       65.66      4.89 o
   0  11   9       85.27       87.27      9.18 o
  -4  12   9       11.57       11.35      3.33 o
  -3  12   9       18.00       21.40      3.53 o
  -2  12   9        0.65        0.76      2.77 o
  -1  12   9       75.27       79.18      5.43 o
   0  12   9       20.77       13.98      5.89 o
  -4  13   9      146.97      131.32      7.72 o
  -3  13   9        0.07        5.46      3.06 o
  -2  13   9       11.08       10.99      3.34 o
  -1  13   9       48.54       49.05      5.42 o
  -3  14   9       20.66       21.74      4.15 o
  -2  14   9       56.25       52.97      5.06 o
  -4   0  10       26.44       30.32      8.32 o
  -2   0  10       23.27       19.93      6.57 o
   0   0  10       51.24       63.08      7.68 o
  -5   1  10       11.35       10.63      5.56 o
  -4   1  10        0.02        0.00      3.89 o
  -3   1  10        2.19        6.95      3.41 o
  -2   1  10      134.69      129.70     13.72 o
  -1   1  10       32.80       21.76      3.80 o
   0   1  10        5.09        0.00      2.94 o
   1   1  10        0.79        2.03      3.23 o
  -5   2  10        8.04        8.28      4.15 o
  -4   2  10        0.04        0.00      3.38 o
  -3   2  10       88.89       90.62      8.58 o
  -2   2  10       27.56       30.77      4.33 o
  -1   2  10      232.03      260.39     11.44 o
   0   2  10       74.32       76.23      5.79 o
   1   2  10        2.78        3.92      3.30 o
  -5   3  10        8.36        4.74      3.35 o
  -4   3  10       74.31       83.21     10.09 o
  -3   3  10      185.27      190.69     15.95 o
  -2   3  10      192.54      208.19      9.22 o
  -1   3  10       17.42       16.62      3.93 o
   0   3  10        0.78        3.57      2.99 o
  -5   4  10      109.23      116.79      8.90 o
  -4   4  10        1.08        0.00      2.77 o
  -3   4  10      140.37      140.44      9.12 o
  -2   4  10      242.49      271.08     10.13 o
  -1   4  10        8.12       16.35      4.10 o
   0   4  10      493.47      559.06     14.71 o
  -5   5  10       16.14       14.14      6.41 o
  -4   5  10        0.18        0.00      2.99 o
  -3   5  10       14.06       12.84      3.84 o
  -2   5  10      717.85      768.00     19.19 o
  -1   5  10        4.35        0.00      2.94 o
   0   5  10      230.76      229.62     11.77 o
  -5   6  10      122.15      131.25      9.92 o
  -4   6  10        9.77        2.50      3.61 o
  -3   6  10        4.11        6.19      4.74 o
  -2   6  10       80.85       93.24      8.92 o
  -1   6  10      222.32      269.46     11.61 o
   0   6  10       10.37       14.27      4.48 o
  -4   7  10       69.19       64.64      6.29 o
  -3   7  10      222.28      191.48      9.03 o
  -2   7  10        1.26        0.82      3.37 o
  -1   7  10       35.81       49.74      6.99 o
   0   7  10        3.96       11.79      4.89 o
  -4   8  10      150.08      178.98      9.64 o
  -3   8  10        2.92        2.66      3.30 o
  -2   8  10       81.02       80.88      9.49 o
  -1   8  10       24.05       25.51      5.01 o
  -4   9  10        0.27        0.00      4.01 o
  -3   9  10       32.26       29.53      4.80 o
  -2   9  10      181.56      183.42      9.81 o
  -1   9  10        0.48        1.27      4.27 o
  -3  10  10       38.26       45.20      5.82 o
  -2  10  10        7.98        0.71      3.22 o
 
